# Supplementary material for: Exceptional endemicity of Aotearoa New Zealand biota shows how taxa dispersal traits, but not phylogeny, correlate with global species richness
Source: J R Soc N Z. 2023 Apr 20;54(1):144–59. doi: 10.1080/03036758.2023.2198722 (PMC11459800; doi:10.1080/03036758.2023.2198722)
Supplement: Supplemental material [file TNZR_A_2198722_SM0124.txt]

Species	Family	Suborder	Order	SuperOrder	Subinfraclass	InfraClass	Subclass	Class	Subphylum	Phylum	Endemic	EndemicGenus	Adventive	Freshwater	Marine	Terrestrial
Oligobrachia kernohanae Batham, 1973 E	[oligobrachiidae]							[perviata]	[pogonophora]	Annelida	yes				yes
Genus et sp. indet. Dawson & Southward in Southward 1963	Siboglinidae							[perviata]	[pogonophora]	Annelida					yes
Siboglinum bogorovi Ivanov, 1960 E	Siboglinidae							[perviata]	[pogonophora]	Annelida	yes				yes
Siboglinum sp. Kamenev et al. 1993	Siboglinidae							[perviata]	[pogonophora]	Annelida					yes
Siboglinum sp. X Ivanov 1960	Siboglinidae							[perviata]	[pogonophora]	Annelida					yes
Siboglinum sp. XI Ivanov 1960	Siboglinidae							[perviata]	[pogonophora]	Annelida					yes
Siboglinum sp. XII Ivanov 1960	Siboglinidae							[perviata]	[pogonophora]	Annelida					yes
Siboglinum sp. XIII Ivanov 1960	Siboglinidae							[perviata]	[pogonophora]	Annelida					yes
Siboglinum tenue Ivanov, 1960 E	Siboglinidae							[perviata]	[pogonophora]	Annelida	yes				yes
Siboglinum variabile Ivanov, 1960 E	Siboglinidae							[perviata]	[pogonophora]	Annelida	yes				yes
Siboglinum vinculatum Ivanov, 1960 E	Siboglinidae							[perviata]	[pogonophora]	Annelida	yes				yes
Siboglinum? sp. Dawson & Southward in Southward 1963	Siboglinidae							[perviata]	[pogonophora]	Annelida					yes
Myzostomum tenuispinum von Graff, 1884 E	Myzostomidae							[myzostomida]	[vestimentifera]	Annelida	yes				yes
Myzostomum willemoesi von Graff, 1884 E	Myzostomidae							[myzostomida]	[vestimentifera]	Annelida	yes				yes
Dina maoriana Mason, 1976 F E	Erpobdellidae	Arhynchobdellida	Euhirudinea				Oligochaeta	Clitellata	[vestimentifera]	Annelida	yes			yes
Gen. et sp. indet. ['Geobdella limbata Grube, 1866', Moore 1898] T	Haemadipsidae	Arhynchobdellida	Euhirudinea				Oligochaeta	Clitellata	[vestimentifera]	Annelida						yes
Hirudobdella antipodum (Benham, 1904) T E	Hirudinidae	Arhynchobdellida	Euhirudinea				Oligochaeta	Clitellata	[vestimentifera]	Annelida	yes	yes				yes
Hirudobdella benhami Mason, 1976 T E	Hirudinidae	Arhynchobdellida	Euhirudinea				Oligochaeta	Clitellata	[vestimentifera]	Annelida	yes					yes
Ornithobdella edentula Benham, 1909) T E	Hirudinidae	Arhynchobdellida	Euhirudinea				Oligochaeta	Clitellata	[vestimentifera]	Annelida	yes	yes				yes
Richardsonianus mauianus (Benham, 1907) F E	Hirudinidae	Arhynchobdellida	Euhirudinea				Oligochaeta	Clitellata	[vestimentifera]	Annelida	yes			yes
Barbronia weberi (Blanchard, 1897) F A	Salifidae	Arhynchobdellida	Euhirudinea				Oligochaeta	Clitellata	[vestimentifera]	Annelida			yes	yes
Alboglossiphonia masoni (Sawyer, 1986) F E	Glossiphoniidae	Rhynchobdellida	Euhirudinea				Oligochaeta	Clitellata	[vestimentifera]	Annelida	yes			yes
Alboglossiphonia multistriata (Mason, 1974) F E	Glossiphoniidae	Rhynchobdellida	Euhirudinea				Oligochaeta	Clitellata	[vestimentifera]	Annelida	yes			yes
Alboglossiphonia tasmaniensis (Ingram, 1957) F	Glossiphoniidae	Rhynchobdellida	Euhirudinea				Oligochaeta	Clitellata	[vestimentifera]	Annelida				yes
Helobdella europaea Kutschera, 1987 F A	Glossiphoniidae	Rhynchobdellida	Euhirudinea				Oligochaeta	Clitellata	[vestimentifera]	Annelida			yes	yes
Placobdelloides maorica (Benham, 1907) F E	Glossiphoniidae	Rhynchobdellida	Euhirudinea				Oligochaeta	Clitellata	[vestimentifera]	Annelida	yes			yes
Torix novaezealandiae (Dendy & Olliver, 1901) F E	Glossiphoniidae	Rhynchobdellida	Euhirudinea				Oligochaeta	Clitellata	[vestimentifera]	Annelida	yes			yes
Bdellamaris eptatreti Richardson, 1953 M E?	Piscicolidae	Rhynchobdellida	Euhirudinea				Oligochaeta	Clitellata	[vestimentifera]	Annelida	yes	yes			yes
Bdellamaris manteri Richardson, 1959 M E	Piscicolidae	Rhynchobdellida	Euhirudinea				Oligochaeta	Clitellata	[vestimentifera]	Annelida	yes				yes
Branchellion parkeri Richardson, 1949 M	Piscicolidae	Rhynchobdellida	Euhirudinea				Oligochaeta	Clitellata	[vestimentifera]	Annelida					yes
Branchellion plicobranchus Sanjeeva Raj, 1953* M	Piscicolidae	Rhynchobdellida	Euhirudinea				Oligochaeta	Clitellata	[vestimentifera]	Annelida					yes
Dollfusobdella kaikourae Burreson & Williams, 2008 M E?	Piscicolidae	Rhynchobdellida	Euhirudinea				Oligochaeta	Clitellata	[vestimentifera]	Annelida	yes				yes
Galatheabdella bruuni Richardson & Meyer, 1973 M E	Piscicolidae	Rhynchobdellida	Euhirudinea				Oligochaeta	Clitellata	[vestimentifera]	Annelida	yes	yes			yes
Leporinabdella digglesi Burreson & Williams, 2008 M E	Piscicolidae	Rhynchobdellida	Euhirudinea				Oligochaeta	Clitellata	[vestimentifera]	Annelida	yes	yes			yes
Notobdella nototheniae Benham, 1909 M	Piscicolidae	Rhynchobdellida	Euhirudinea				Oligochaeta	Clitellata	[vestimentifera]	Annelida					yes
Pontobdella novaezealandiae Burreson & Williams, 2008 M E	Piscicolidae	Rhynchobdellida	Euhirudinea				Oligochaeta	Clitellata	[vestimentifera]	Annelida	yes				yes
Stibarobdella benhami (Richardson, 1950) M E	Piscicolidae	Rhynchobdellida	Euhirudinea				Oligochaeta	Clitellata	[vestimentifera]	Annelida	yes				yes
Stibarobdella loricata (Oka, 1910)* M	Piscicolidae	Rhynchobdellida	Euhirudinea				Oligochaeta	Clitellata	[vestimentifera]	Annelida					yes
Alphadrilus smithii (Beddard, 1888) F E	Haplotaxidae		Haplotaxida				Oligochaeta	Clitellata	[vestimentifera]	Annelida	yes			yes
Haplotaxis ?aff. gordioides Hartmann, 1821 F	Haplotaxidae		Haplotaxida				Oligochaeta	Clitellata	[vestimentifera]	Annelida				yes
Haplotaxis heterogyne Benham, 1903 F A	Haplotaxidae		Haplotaxida				Oligochaeta	Clitellata	[vestimentifera]	Annelida			yes	yes
Hologynus hologynus (Michaelsen, 1907) F A	Haplotaxidae		Haplotaxida				Oligochaeta	Clitellata	[vestimentifera]	Annelida			yes	yes
Pelodrilus africanus Michaelsen, 1905 F A	Haplotaxidae		Haplotaxida				Oligochaeta	Clitellata	[vestimentifera]	Annelida			yes	yes
Pelodrilus violaceus Beddard, 1891 F E	Haplotaxidae		Haplotaxida				Oligochaeta	Clitellata	[vestimentifera]	Annelida	yes			yes
Lumbriculus variegatus (Muller, 1774) F A	Lumbriculidae		Lumbriculida				Oligochaeta	Clitellata	[vestimentifera]	Annelida			yes	yes
Stylodrilus heringianus (Claparede, 1862) F A	Lumbriculidae		Lumbriculida				Oligochaeta	Clitellata	[vestimentifera]	Annelida			yes	yes
Acanthodrilus kermadecensis Lee, 1953 K E	ACANTHODRILIDAE		Opisthopora				Oligochaeta	Clitellata	[vestimentifera]	Annelida	yes					yes
Decachaetus minor Lee, 1959 E	ACANTHODRILIDAE		Opisthopora				Oligochaeta	Clitellata	[vestimentifera]	Annelida	yes	yes				yes
Decachaetus violaceus Lee, 1959 E	ACANTHODRILIDAE		Opisthopora				Oligochaeta	Clitellata	[vestimentifera]	Annelida	yes					yes
Deinodrilus agilis Lee, 1952 E	ACANTHODRILIDAE		Opisthopora				Oligochaeta	Clitellata	[vestimentifera]	Annelida	yes					yes
Deinodrilus benhami Beddard, 1889 E	ACANTHODRILIDAE		Opisthopora				Oligochaeta	Clitellata	[vestimentifera]	Annelida	yes					yes
Deinodrilus gracilis Ude, 1905 E	ACANTHODRILIDAE		Opisthopora				Oligochaeta	Clitellata	[vestimentifera]	Annelida	yes					yes
Deinodrilus kanieriensis (Benham, 1945) E	ACANTHODRILIDAE		Opisthopora				Oligochaeta	Clitellata	[vestimentifera]	Annelida	yes					yes
Deinodrilus lateralis Lee, 1959 E	ACANTHODRILIDAE		Opisthopora				Oligochaeta	Clitellata	[vestimentifera]	Annelida	yes					yes
Deinodrilus montanus Lee, 1959 E	ACANTHODRILIDAE		Opisthopora				Oligochaeta	Clitellata	[vestimentifera]	Annelida	yes					yes
Deinodrilus parvus Lee, 1959 E	ACANTHODRILIDAE		Opisthopora				Oligochaeta	Clitellata	[vestimentifera]	Annelida	yes					yes
Deinodrilus suteri Benham, 1906 E	ACANTHODRILIDAE		Opisthopora				Oligochaeta	Clitellata	[vestimentifera]	Annelida	yes					yes
Dinodriloides beddardi Benham, 1904 E	ACANTHODRILIDAE		Opisthopora				Oligochaeta	Clitellata	[vestimentifera]	Annelida	yes	yes				yes
Diplotrema annectens (Beddard, 1889) E	ACANTHODRILIDAE		Opisthopora				Oligochaeta	Clitellata	[vestimentifera]	Annelida	yes					yes
Diplotrema fallax (Benham, 1909) E	ACANTHODRILIDAE		Opisthopora				Oligochaeta	Clitellata	[vestimentifera]	Annelida	yes					yes
Diplotrema haplocystis (Benham, 1901) E	ACANTHODRILIDAE		Opisthopora				Oligochaeta	Clitellata	[vestimentifera]	Annelida	yes					yes
Diplotrema micros (Lee, 1959) E	ACANTHODRILIDAE		Opisthopora				Oligochaeta	Clitellata	[vestimentifera]	Annelida	yes					yes
Diplotrema montana (Lee, 1959) E	ACANTHODRILIDAE		Opisthopora				Oligochaeta	Clitellata	[vestimentifera]	Annelida	yes					yes
Diplotrema pallida (Lee, 1959) E	ACANTHODRILIDAE		Opisthopora				Oligochaeta	Clitellata	[vestimentifera]	Annelida	yes					yes
Diplotrema paludosa (Beddard, 1892) E	ACANTHODRILIDAE		Opisthopora				Oligochaeta	Clitellata	[vestimentifera]	Annelida	yes					yes
Diplotrema parva (Lee, 1959) E	ACANTHODRILIDAE		Opisthopora				Oligochaeta	Clitellata	[vestimentifera]	Annelida	yes					yes
Diplotrema rossi (Lee, 1959) E	ACANTHODRILIDAE		Opisthopora				Oligochaeta	Clitellata	[vestimentifera]	Annelida	yes					yes
Eudinodriloides forsteri Lee, 1959 E	ACANTHODRILIDAE		Opisthopora				Oligochaeta	Clitellata	[vestimentifera]	Annelida	yes	yes				yes
Hoplochaetina durvilleana (Benham, 1919) E	ACANTHODRILIDAE		Opisthopora				Oligochaeta	Clitellata	[vestimentifera]	Annelida	yes	yes				yes
Hoplochaetina pallida Lee, 1952 E	ACANTHODRILIDAE		Opisthopora				Oligochaeta	Clitellata	[vestimentifera]	Annelida	yes					yes
Hoplochaetina polycystis Lee, 1952 E	ACANTHODRILIDAE		Opisthopora				Oligochaeta	Clitellata	[vestimentifera]	Annelida	yes					yes
Hoplochaetina robusta Lee, 1952 E	ACANTHODRILIDAE		Opisthopora				Oligochaeta	Clitellata	[vestimentifera]	Annelida	yes					yes
Hoplochaetina rossii (Benham, 1903) E	ACANTHODRILIDAE		Opisthopora				Oligochaeta	Clitellata	[vestimentifera]	Annelida	yes					yes
Hoplochaetina rubra Lee, 1959 E	ACANTHODRILIDAE		Opisthopora				Oligochaeta	Clitellata	[vestimentifera]	Annelida	yes					yes
Hoplochaetina spirilla Lee, 1959 E	ACANTHODRILIDAE		Opisthopora				Oligochaeta	Clitellata	[vestimentifera]	Annelida	yes					yes
Hoplochaetina subtilis Lee, 1959 E	ACANTHODRILIDAE		Opisthopora				Oligochaeta	Clitellata	[vestimentifera]	Annelida	yes					yes
Leucodrilus digitocystis Lee, 1952 E	ACANTHODRILIDAE		Opisthopora				Oligochaeta	Clitellata	[vestimentifera]	Annelida	yes	yes				yes
Leucodrilus disparatus (Lee, 1952) E	ACANTHODRILIDAE		Opisthopora				Oligochaeta	Clitellata	[vestimentifera]	Annelida	yes					yes
Leucodrilus fuscus Lee, 1952 E	ACANTHODRILIDAE		Opisthopora				Oligochaeta	Clitellata	[vestimentifera]	Annelida	yes					yes
Leucodrilus robustus Lee, 1959 E	ACANTHODRILIDAE		Opisthopora				Oligochaeta	Clitellata	[vestimentifera]	Annelida	yes					yes
Maoridrilus alpinus Lee, 1959 E	ACANTHODRILIDAE		Opisthopora				Oligochaeta	Clitellata	[vestimentifera]	Annelida	yes	yes				yes
Maoridrilus carnosus Lee, 1959 E	ACANTHODRILIDAE		Opisthopora				Oligochaeta	Clitellata	[vestimentifera]	Annelida	yes					yes
Maoridrilus dissimilis (Beddard, 1885) E	ACANTHODRILIDAE		Opisthopora				Oligochaeta	Clitellata	[vestimentifera]	Annelida	yes					yes
Maoridrilus fuscus Lee, 1959 E	ACANTHODRILIDAE		Opisthopora				Oligochaeta	Clitellata	[vestimentifera]	Annelida	yes					yes
Maoridrilus gravus Lee, 1959 E	ACANTHODRILIDAE		Opisthopora				Oligochaeta	Clitellata	[vestimentifera]	Annelida	yes					yes
Maoridrilus intermedius Michaelsen, 1923 E	ACANTHODRILIDAE		Opisthopora				Oligochaeta	Clitellata	[vestimentifera]	Annelida	yes					yes
Maoridrilus mauiensis Benham, 1904 E	ACANTHODRILIDAE		Opisthopora				Oligochaeta	Clitellata	[vestimentifera]	Annelida	yes					yes
Maoridrilus megacystis Benham, 1919 E	ACANTHODRILIDAE		Opisthopora				Oligochaeta	Clitellata	[vestimentifera]	Annelida	yes					yes
Maoridrilus michaelseni Ude, 1905 E	ACANTHODRILIDAE		Opisthopora				Oligochaeta	Clitellata	[vestimentifera]	Annelida	yes					yes
Maoridrilus minor Lee, 1959 E	ACANTHODRILIDAE		Opisthopora				Oligochaeta	Clitellata	[vestimentifera]	Annelida	yes					yes
Maoridrilus modestus Michaelsen, 1910 E	ACANTHODRILIDAE		Opisthopora				Oligochaeta	Clitellata	[vestimentifera]	Annelida	yes					yes
Maoridrilus montanus Lee, 1959 E	ACANTHODRILIDAE		Opisthopora				Oligochaeta	Clitellata	[vestimentifera]	Annelida	yes					yes
Maoridrilus nelsoni Lee, 1959 E	ACANTHODRILIDAE		Opisthopora				Oligochaeta	Clitellata	[vestimentifera]	Annelida	yes					yes
Maoridrilus pallidus Lee, 1959 E	ACANTHODRILIDAE		Opisthopora				Oligochaeta	Clitellata	[vestimentifera]	Annelida	yes					yes
Maoridrilus parkeri (Beddard, 1895) E	ACANTHODRILIDAE		Opisthopora				Oligochaeta	Clitellata	[vestimentifera]	Annelida	yes					yes
Maoridrilus plumbeus (Beddard, 1895) E	ACANTHODRILIDAE		Opisthopora				Oligochaeta	Clitellata	[vestimentifera]	Annelida	yes					yes
Maoridrilus purus Ude, 1905 E	ACANTHODRILIDAE		Opisthopora				Oligochaeta	Clitellata	[vestimentifera]	Annelida	yes					yes
Maoridrilus ruber Lee, 1959 E	ACANTHODRILIDAE		Opisthopora				Oligochaeta	Clitellata	[vestimentifera]	Annelida	yes					yes
Maoridrilus rubicundus Lee, 1959 E	ACANTHODRILIDAE		Opisthopora				Oligochaeta	Clitellata	[vestimentifera]	Annelida	yes					yes
Maoridrilus smithi (Beddard, 1892) E	ACANTHODRILIDAE		Opisthopora				Oligochaeta	Clitellata	[vestimentifera]	Annelida	yes					yes
Maoridrilus suteri Michaelsen, 1922 E	ACANTHODRILIDAE		Opisthopora				Oligochaeta	Clitellata	[vestimentifera]	Annelida	yes					yes
Maoridrilus tetragonurus Michaelsen, 1899 E	ACANTHODRILIDAE		Opisthopora				Oligochaeta	Clitellata	[vestimentifera]	Annelida	yes					yes
Maoridrilus thomsoni Benham, 1919 E	ACANTHODRILIDAE		Opisthopora				Oligochaeta	Clitellata	[vestimentifera]	Annelida	yes					yes
Maoridrilus transalpinus Lee, 1959 E	ACANTHODRILIDAE		Opisthopora				Oligochaeta	Clitellata	[vestimentifera]	Annelida	yes					yes
Maoridrilus uliginosus (Hutton, 1877) E	ACANTHODRILIDAE		Opisthopora				Oligochaeta	Clitellata	[vestimentifera]	Annelida	yes					yes
Maoridrilus ultimus Lee, 1959 E	ACANTHODRILIDAE		Opisthopora				Oligochaeta	Clitellata	[vestimentifera]	Annelida	yes					yes
Maoridrilus volutus Lee, 1959 E	ACANTHODRILIDAE		Opisthopora				Oligochaeta	Clitellata	[vestimentifera]	Annelida	yes					yes
Maoridrilus wilkini Lee, 1959 E	ACANTHODRILIDAE		Opisthopora				Oligochaeta	Clitellata	[vestimentifera]	Annelida	yes					yes
Microscolex aucklandicus aucklandicus (Benham, 1903)	ACANTHODRILIDAE		Opisthopora				Oligochaeta	Clitellata	[vestimentifera]	Annelida						yes
Microscolex aucklandicus bollonsi (Benham, 1909)	ACANTHODRILIDAE		Opisthopora				Oligochaeta	Clitellata	[vestimentifera]	Annelida						yes
Microscolex aucklandicus pallidus (Benham, 1909)	ACANTHODRILIDAE		Opisthopora				Oligochaeta	Clitellata	[vestimentifera]	Annelida						yes
Microscolex campbellianus (Benham, 1905)	ACANTHODRILIDAE		Opisthopora				Oligochaeta	Clitellata	[vestimentifera]	Annelida						yes
Microscolex dubius (Fletcher, 1887) A	ACANTHODRILIDAE		Opisthopora				Oligochaeta	Clitellata	[vestimentifera]	Annelida			yes			yes
Microscolex phosphoreus (Duges, 1837) A	ACANTHODRILIDAE		Opisthopora				Oligochaeta	Clitellata	[vestimentifera]	Annelida			yes			yes
Neochaeta forsteri Lee, 1959 E	ACANTHODRILIDAE		Opisthopora				Oligochaeta	Clitellata	[vestimentifera]	Annelida	yes	yes				yes
Neochaeta salmoni Lee, 1959 E	ACANTHODRILIDAE		Opisthopora				Oligochaeta	Clitellata	[vestimentifera]	Annelida	yes					yes
Neodrilus agilis Lee, 1949 E	ACANTHODRILIDAE		Opisthopora				Oligochaeta	Clitellata	[vestimentifera]	Annelida	yes	yes				yes
Neodrilus campestris (Hutton, 1877) E	ACANTHODRILIDAE		Opisthopora				Oligochaeta	Clitellata	[vestimentifera]	Annelida	yes					yes
Neodrilus dissimilis Lee, 1959 E	ACANTHODRILIDAE		Opisthopora				Oligochaeta	Clitellata	[vestimentifera]	Annelida	yes					yes
Neodrilus edwardsi Lee, 1959 E	ACANTHODRILIDAE		Opisthopora				Oligochaeta	Clitellata	[vestimentifera]	Annelida	yes					yes
Neodrilus polycystis Lee, 1959 E	ACANTHODRILIDAE		Opisthopora				Oligochaeta	Clitellata	[vestimentifera]	Annelida	yes					yes
Octochaetus antarcticus (Beddard, 1889) E	ACANTHODRILIDAE		Opisthopora				Oligochaeta	Clitellata	[vestimentifera]	Annelida	yes	yes				yes
Octochaetus brucei Lee, 1952 E	ACANTHODRILIDAE		Opisthopora				Oligochaeta	Clitellata	[vestimentifera]	Annelida	yes					yes
Octochaetus huttoni Beddard, 1892E	ACANTHODRILIDAE		Opisthopora				Oligochaeta	Clitellata	[vestimentifera]	Annelida	yes					yes
Octochaetus kapitiensis Lee, 1959 E	ACANTHODRILIDAE		Opisthopora				Oligochaeta	Clitellata	[vestimentifera]	Annelida	yes					yes
Octochaetus levis (Hutton, 1877) E	ACANTHODRILIDAE		Opisthopora				Oligochaeta	Clitellata	[vestimentifera]	Annelida	yes					yes
Octochaetus michaelseni Benham, 1904 E	ACANTHODRILIDAE		Opisthopora				Oligochaeta	Clitellata	[vestimentifera]	Annelida	yes					yes
Octochaetus microchaetus (Benham, 1950) E	ACANTHODRILIDAE		Opisthopora				Oligochaeta	Clitellata	[vestimentifera]	Annelida	yes					yes
Octochaetus multiporus (Beddard, 1885) E	ACANTHODRILIDAE		Opisthopora				Oligochaeta	Clitellata	[vestimentifera]	Annelida	yes					yes
Octochaetus pelorus Lee, 1959 E	ACANTHODRILIDAE		Opisthopora				Oligochaeta	Clitellata	[vestimentifera]	Annelida	yes					yes
Octochaetus ravus Lee, 1959 E	ACANTHODRILIDAE		Opisthopora				Oligochaeta	Clitellata	[vestimentifera]	Annelida	yes					yes
Octochaetus sylvestris Lee, 1952 E	ACANTHODRILIDAE		Opisthopora				Oligochaeta	Clitellata	[vestimentifera]	Annelida	yes					yes
Octochaetus thomasi Beddard, 1892 E	ACANTHODRILIDAE		Opisthopora				Oligochaeta	Clitellata	[vestimentifera]	Annelida	yes					yes
Octochaetus tricystis Lee, 1952 E	ACANTHODRILIDAE		Opisthopora				Oligochaeta	Clitellata	[vestimentifera]	Annelida	yes					yes
Perieodrilus lateralis (Benham, 1903) E	ACANTHODRILIDAE		Opisthopora				Oligochaeta	Clitellata	[vestimentifera]	Annelida	yes	yes				yes
Perieodrilus montanus (Benham, 1903) E	ACANTHODRILIDAE		Opisthopora				Oligochaeta	Clitellata	[vestimentifera]	Annelida	yes					yes
Perieodrilus plunketi (Benham, 1909) E	ACANTHODRILIDAE		Opisthopora				Oligochaeta	Clitellata	[vestimentifera]	Annelida	yes					yes
Perieodrilus ricardi (Benham, 1903) E	ACANTHODRILIDAE		Opisthopora				Oligochaeta	Clitellata	[vestimentifera]	Annelida	yes					yes
Plagiochaeta lineata (Hutton, 1877) E	ACANTHODRILIDAE		Opisthopora				Oligochaeta	Clitellata	[vestimentifera]	Annelida	yes	yes				yes
Plagiochaeta stewartensis Michaelsen E	ACANTHODRILIDAE		Opisthopora				Oligochaeta	Clitellata	[vestimentifera]	Annelida	yes					yes
Plagiochaeta sylvestris (Hutton, 1877) E	ACANTHODRILIDAE		Opisthopora				Oligochaeta	Clitellata	[vestimentifera]	Annelida	yes					yes
Rhododrilus aduncocystis Lee, 1952 E	ACANTHODRILIDAE		Opisthopora				Oligochaeta	Clitellata	[vestimentifera]	Annelida	yes	yes				yes
Rhododrilus agathis Lee, 1959 E	ACANTHODRILIDAE		Opisthopora				Oligochaeta	Clitellata	[vestimentifera]	Annelida	yes					yes
Rhododrilus albidus Lee, 1952 E	ACANTHODRILIDAE		Opisthopora				Oligochaeta	Clitellata	[vestimentifera]	Annelida	yes					yes
Rhododrilus aquaticus Lee, 1959 E	ACANTHODRILIDAE		Opisthopora				Oligochaeta	Clitellata	[vestimentifera]	Annelida	yes					yes
Rhododrilus attenuatus Lee, 1952 E	ACANTHODRILIDAE		Opisthopora				Oligochaeta	Clitellata	[vestimentifera]	Annelida	yes					yes
Rhododrilus benhami Lee, 1952 E	ACANTHODRILIDAE		Opisthopora				Oligochaeta	Clitellata	[vestimentifera]	Annelida	yes					yes
Rhododrilus besti Benham, 1904 E	ACANTHODRILIDAE		Opisthopora				Oligochaeta	Clitellata	[vestimentifera]	Annelida	yes					yes
Rhododrilus cockaynei Benham, 1905 E	ACANTHODRILIDAE		Opisthopora				Oligochaeta	Clitellata	[vestimentifera]	Annelida	yes					yes
Rhododrilus dobsoni Lee, 1959 E	ACANTHODRILIDAE		Opisthopora				Oligochaeta	Clitellata	[vestimentifera]	Annelida	yes					yes
Rhododrilus edulis Benham, 1904 E	ACANTHODRILIDAE		Opisthopora				Oligochaeta	Clitellata	[vestimentifera]	Annelida	yes					yes
Rhododrilus huttoni (Benham, 1901) E	ACANTHODRILIDAE		Opisthopora				Oligochaeta	Clitellata	[vestimentifera]	Annelida	yes					yes
Rhododrilus insularis Lee, 1959 E	ACANTHODRILIDAE		Opisthopora				Oligochaeta	Clitellata	[vestimentifera]	Annelida	yes					yes
Rhododrilus intermedius Lee, 1952 E	ACANTHODRILIDAE		Opisthopora				Oligochaeta	Clitellata	[vestimentifera]	Annelida	yes					yes
Rhododrilus kermadecensis Benham, 1905 K E	ACANTHODRILIDAE		Opisthopora				Oligochaeta	Clitellata	[vestimentifera]	Annelida	yes					yes
Rhododrilus leptomerus Benham, 1905 E	ACANTHODRILIDAE		Opisthopora				Oligochaeta	Clitellata	[vestimentifera]	Annelida	yes					yes
Rhododrilus macroseptus Lee, 1952 E	ACANTHODRILIDAE		Opisthopora				Oligochaeta	Clitellata	[vestimentifera]	Annelida	yes					yes
Rhododrilus microgaster Lee, 1959 E	ACANTHODRILIDAE		Opisthopora				Oligochaeta	Clitellata	[vestimentifera]	Annelida	yes					yes
Rhododrilus minimus Lee, 1952 E	ACANTHODRILIDAE		Opisthopora				Oligochaeta	Clitellata	[vestimentifera]	Annelida	yes					yes
Rhododrilus minutus Beddard, 1889 E	ACANTHODRILIDAE		Opisthopora				Oligochaeta	Clitellata	[vestimentifera]	Annelida	yes					yes
Rhododrilus monticola (Beddard, 1895) E	ACANTHODRILIDAE		Opisthopora				Oligochaeta	Clitellata	[vestimentifera]	Annelida	yes					yes
Rhododrilus papaensis Lee, 1952 E	ACANTHODRILIDAE		Opisthopora				Oligochaeta	Clitellata	[vestimentifera]	Annelida	yes					yes
Rhododrilus parvus Benham, 1906 E	ACANTHODRILIDAE		Opisthopora				Oligochaeta	Clitellata	[vestimentifera]	Annelida	yes					yes
Rhododrilus ravus Lee, 1959 E	ACANTHODRILIDAE		Opisthopora				Oligochaeta	Clitellata	[vestimentifera]	Annelida	yes					yes
Rhododrilus robustus Lee, 1952 E	ACANTHODRILIDAE		Opisthopora				Oligochaeta	Clitellata	[vestimentifera]	Annelida	yes					yes
Rhododrilus rosae Lee, 1959 E	ACANTHODRILIDAE		Opisthopora				Oligochaeta	Clitellata	[vestimentifera]	Annelida	yes					yes
Rhododrilus similis Benham, 1906 E	ACANTHODRILIDAE		Opisthopora				Oligochaeta	Clitellata	[vestimentifera]	Annelida	yes					yes
Rhododrilus subtilis Lee, 1959 E	ACANTHODRILIDAE		Opisthopora				Oligochaeta	Clitellata	[vestimentifera]	Annelida	yes					yes
Rhododrilus sutherlandi Lee, 1952 E	ACANTHODRILIDAE		Opisthopora				Oligochaeta	Clitellata	[vestimentifera]	Annelida	yes					yes
Rhododrilus tetratheca Lee, 1959 E	ACANTHODRILIDAE		Opisthopora				Oligochaeta	Clitellata	[vestimentifera]	Annelida	yes					yes
Sylvodrilus gravus Lee, 1959 E	ACANTHODRILIDAE		Opisthopora				Oligochaeta	Clitellata	[vestimentifera]	Annelida	yes	yes				yes
Pontoscolex corethrurus (Muller, 1856) A	Glossoscolecidae		Opisthopora				Oligochaeta	Clitellata	[vestimentifera]	Annelida			yes			yes
Allolobophora chlorotica (Savigny, 1826) A	Lumbricidae		Opisthopora				Oligochaeta	Clitellata	[vestimentifera]	Annelida			yes			yes
Aporrectodea (=Eisenia) rosea (Savigny, 1826) A	Lumbricidae		Opisthopora				Oligochaeta	Clitellata	[vestimentifera]	Annelida			yes			yes
Aporrectodea caliginosa (Savigny, 1826) A	Lumbricidae		Opisthopora				Oligochaeta	Clitellata	[vestimentifera]	Annelida			yes			yes
Aporrectodea longa (Ude, 1885) A	Lumbricidae		Opisthopora				Oligochaeta	Clitellata	[vestimentifera]	Annelida			yes			yes
Aporrectodea trapezoides (Duges, 1828) A	Lumbricidae		Opisthopora				Oligochaeta	Clitellata	[vestimentifera]	Annelida			yes			yes
Aporrectodea tuberculata (Eisen, 1874) A	Lumbricidae		Opisthopora				Oligochaeta	Clitellata	[vestimentifera]	Annelida			yes			yes
Dendrobaena veneta (Rosa, 1886)* A	Lumbricidae		Opisthopora				Oligochaeta	Clitellata	[vestimentifera]	Annelida			yes			yes
Dendrodrilus rubidus rubidus (Savigny, 1826) A	Lumbricidae		Opisthopora				Oligochaeta	Clitellata	[vestimentifera]	Annelida			yes			yes
Eisenia andrei Bouche, 1972 A	Lumbricidae		Opisthopora				Oligochaeta	Clitellata	[vestimentifera]	Annelida			yes			yes
Eisenia fetida (Savigny, 1826) A	Lumbricidae		Opisthopora				Oligochaeta	Clitellata	[vestimentifera]	Annelida			yes			yes
Eiseniella tetraedra (Savigny, 1826) A	Lumbricidae		Opisthopora				Oligochaeta	Clitellata	[vestimentifera]	Annelida			yes			yes
Lumbricus castaneus (Savigny, 1826) A	Lumbricidae		Opisthopora				Oligochaeta	Clitellata	[vestimentifera]	Annelida			yes			yes
Lumbricus eiseni Levinsen, 1884 A	Lumbricidae		Opisthopora				Oligochaeta	Clitellata	[vestimentifera]	Annelida			yes			yes
Lumbricus rubellus Hoffmeister, 1843 A	Lumbricidae		Opisthopora				Oligochaeta	Clitellata	[vestimentifera]	Annelida			yes			yes
Lumbricus terrestris Linnaeus, 1758 A	Lumbricidae		Opisthopora				Oligochaeta	Clitellata	[vestimentifera]	Annelida			yes			yes
Octolasion cyaneum (Savigny, 1826) A	Lumbricidae		Opisthopora				Oligochaeta	Clitellata	[vestimentifera]	Annelida			yes			yes
Octolasion tyrtaeum lacteum (Orley, 1881) A	Lumbricidae		Opisthopora				Oligochaeta	Clitellata	[vestimentifera]	Annelida			yes			yes
Amynthas corticis (Kinberg, 1867) A	Megascolecidae		Opisthopora				Oligochaeta	Clitellata	[vestimentifera]	Annelida			yes			yes
Amynthas gracilis (Kinberg, 1867) K A	Megascolecidae		Opisthopora				Oligochaeta	Clitellata	[vestimentifera]	Annelida			yes			yes
Amynthas hupeiensis (Michaelsen, 1895) A	Megascolecidae		Opisthopora				Oligochaeta	Clitellata	[vestimentifera]	Annelida			yes			yes
Anisochaeta animae (Lee, 1959) E	Megascolecidae		Opisthopora				Oligochaeta	Clitellata	[vestimentifera]	Annelida	yes					yes
Anisochaeta laingii (Benham, 1903)	Megascolecidae		Opisthopora				Oligochaeta	Clitellata	[vestimentifera]	Annelida						yes
Anisochaeta novaezealandiae (Lee, 1952) E	Megascolecidae		Opisthopora				Oligochaeta	Clitellata	[vestimentifera]	Annelida	yes					yes
Celeriella antarctica (Baird, 1871) E	Megascolecidae		Opisthopora				Oligochaeta	Clitellata	[vestimentifera]	Annelida	yes					yes
Celeriella argillae (Lee, 1959) E	Megascolecidae		Opisthopora				Oligochaeta	Clitellata	[vestimentifera]	Annelida	yes					yes
Celeriella gigantea (Benham, 1906) E	Megascolecidae		Opisthopora				Oligochaeta	Clitellata	[vestimentifera]	Annelida	yes					yes
Celeriella pallida (Lee, 1959) E	Megascolecidae		Opisthopora				Oligochaeta	Clitellata	[vestimentifera]	Annelida	yes					yes
Diporochaeta aquatica Benham, 1903 F E	Megascolecidae		Opisthopora				Oligochaeta	Clitellata	[vestimentifera]	Annelida	yes			yes
Diporochaeta brachysoma Benham, 1909 E	Megascolecidae		Opisthopora				Oligochaeta	Clitellata	[vestimentifera]	Annelida	yes					yes
Diporochaeta caswelli Lee, 1959 E	Megascolecidae		Opisthopora				Oligochaeta	Clitellata	[vestimentifera]	Annelida	yes					yes
Diporochaeta chathamensis Benham, 1901 E	Megascolecidae		Opisthopora				Oligochaeta	Clitellata	[vestimentifera]	Annelida	yes					yes
Diporochaeta duodecimalis (Michaelsen, 1923) E	Megascolecidae		Opisthopora				Oligochaeta	Clitellata	[vestimentifera]	Annelida	yes					yes
Diporochaeta heterochaeta Benham, 1909 E	Megascolecidae		Opisthopora				Oligochaeta	Clitellata	[vestimentifera]	Annelida	yes					yes
Diporochaeta intermedia intermedia Beddard, 1889 E	Megascolecidae		Opisthopora				Oligochaeta	Clitellata	[vestimentifera]	Annelida	yes					yes
Diporochaeta intermedia taipo Jamieson, 1976 E	Megascolecidae		Opisthopora				Oligochaeta	Clitellata	[vestimentifera]	Annelida	yes					yes
Diporochaeta minima Lee, 1959 E	Megascolecidae		Opisthopora				Oligochaeta	Clitellata	[vestimentifera]	Annelida	yes					yes
Diporochaeta obtusa Lee, 1952 E	Megascolecidae		Opisthopora				Oligochaeta	Clitellata	[vestimentifera]	Annelida	yes					yes
Diporochaeta punctata Lee, 1959 E	Megascolecidae		Opisthopora				Oligochaeta	Clitellata	[vestimentifera]	Annelida	yes					yes
Graliophilus aucklandicus (Benham, 1909) E	Megascolecidae		Opisthopora				Oligochaeta	Clitellata	[vestimentifera]	Annelida	yes					yes
Graliophilus parvus (Lee, 1959) E	Megascolecidae		Opisthopora				Oligochaeta	Clitellata	[vestimentifera]	Annelida	yes					yes
Graliophilus stewartensis (Lee, 1959) E	Megascolecidae		Opisthopora				Oligochaeta	Clitellata	[vestimentifera]	Annelida	yes					yes
Megascolides albus Lee, 1952 E	Megascolecidae		Opisthopora				Oligochaeta	Clitellata	[vestimentifera]	Annelida	yes					yes
Megascolides fuscus Lee, 1952 E	Megascolecidae		Opisthopora				Oligochaeta	Clitellata	[vestimentifera]	Annelida	yes					yes
Megascolides irregularis Lee, 1952 E	Megascolecidae		Opisthopora				Oligochaeta	Clitellata	[vestimentifera]	Annelida	yes					yes
Megascolides neglectus Cognetti de Martiis, 1909 E	Megascolecidae		Opisthopora				Oligochaeta	Clitellata	[vestimentifera]	Annelida	yes					yes
Megascolides parvus Lee, 1952 E	Megascolecidae		Opisthopora				Oligochaeta	Clitellata	[vestimentifera]	Annelida	yes					yes
Megascolides raglani Lee, 1952 E	Megascolecidae		Opisthopora				Oligochaeta	Clitellata	[vestimentifera]	Annelida	yes					yes
Megascolides reptans (Ude, 1905) E	Megascolecidae		Opisthopora				Oligochaeta	Clitellata	[vestimentifera]	Annelida	yes					yes
Megascolides ruber Lee, 1952 E	Megascolecidae		Opisthopora				Oligochaeta	Clitellata	[vestimentifera]	Annelida	yes					yes
Megascolides rubicundus Lee, 1959 E	Megascolecidae		Opisthopora				Oligochaeta	Clitellata	[vestimentifera]	Annelida	yes					yes
Megascolides tasmani Lee, 1959 E	Megascolecidae		Opisthopora				Oligochaeta	Clitellata	[vestimentifera]	Annelida	yes					yes
Megascolides unipapillatus (Ude, 1905) E	Megascolecidae		Opisthopora				Oligochaeta	Clitellata	[vestimentifera]	Annelida	yes					yes
Megascolides viridis Lee, 1952 E	Megascolecidae		Opisthopora				Oligochaeta	Clitellata	[vestimentifera]	Annelida	yes					yes
Notoscolex equestris Benham, 1942 E	Megascolecidae		Opisthopora				Oligochaeta	Clitellata	[vestimentifera]	Annelida	yes					yes
Notoscolex esculenta (Benham, 1904) E	Megascolecidae		Opisthopora				Oligochaeta	Clitellata	[vestimentifera]	Annelida	yes					yes
Notoscolex hakeaphilus Benham, 1949	Megascolecidae		Opisthopora				Oligochaeta	Clitellata	[vestimentifera]	Annelida						yes
Notoscolex huttoni (Benham, 1904) E	Megascolecidae		Opisthopora				Oligochaeta	Clitellata	[vestimentifera]	Annelida	yes					yes
Notoscolex kirki (Benham, 1904) E	Megascolecidae		Opisthopora				Oligochaeta	Clitellata	[vestimentifera]	Annelida	yes					yes
Notoscolex maorica (Benham, 1904) E	Megascolecidae		Opisthopora				Oligochaeta	Clitellata	[vestimentifera]	Annelida	yes					yes
Notoscolex mortenseni (Michaelsen, 1923)	Megascolecidae		Opisthopora				Oligochaeta	Clitellata	[vestimentifera]	Annelida						yes
Notoscolex napierensis Benham, 1941	Megascolecidae		Opisthopora				Oligochaeta	Clitellata	[vestimentifera]	Annelida						yes
Notoscolex sapida (Benham, 1904) E	Megascolecidae		Opisthopora				Oligochaeta	Clitellata	[vestimentifera]	Annelida	yes					yes
Notoscolex suteri (Benham, 1904) E	Megascolecidae		Opisthopora				Oligochaeta	Clitellata	[vestimentifera]	Annelida	yes					yes
Notoscolex urewerae (Benham, 1904) E	Megascolecidae		Opisthopora				Oligochaeta	Clitellata	[vestimentifera]	Annelida	yes					yes
Perionychella egmonti (Lee, 1952) E	Megascolecidae		Opisthopora				Oligochaeta	Clitellata	[vestimentifera]	Annelida	yes					yes
Perionychella helophila (Benham, 1909) E	Megascolecidae		Opisthopora				Oligochaeta	Clitellata	[vestimentifera]	Annelida	yes					yes
Perionychella perionychopsis (Benham, 1909) E	Megascolecidae		Opisthopora				Oligochaeta	Clitellata	[vestimentifera]	Annelida	yes					yes
Perionychella shoeana (Cognetti de Martiis, 1912) E	Megascolecidae		Opisthopora				Oligochaeta	Clitellata	[vestimentifera]	Annelida	yes					yes
Perionyx excavatus Perrier, 1872 A	Megascolecidae		Opisthopora				Oligochaeta	Clitellata	[vestimentifera]	Annelida			yes			yes
Pontodrilus lacustris (Benham, 1903) F E	Megascolecidae		Opisthopora				Oligochaeta	Clitellata	[vestimentifera]	Annelida	yes			yes
Pontodrilus litoralis (Grube, 1855) F	Megascolecidae		Opisthopora				Oligochaeta	Clitellata	[vestimentifera]	Annelida				yes
Achaeta bohemica (Vejdovsky, 1879) TA	Enchytraeidae	Enchytraeina	Tubificida				Oligochaeta	Clitellata	[vestimentifera]	Annelida			yes			yes
Achaeta camerani (Cognetti, 1899) T A	Enchytraeidae	Enchytraeina	Tubificida				Oligochaeta	Clitellata	[vestimentifera]	Annelida			yes			yes
Achaeta maorica Benham, 1903 F E	Enchytraeidae	Enchytraeina	Tubificida				Oligochaeta	Clitellata	[vestimentifera]	Annelida	yes			yes
Enchytraeus albidus Henle, 1837 B A	Enchytraeidae	Enchytraeina	Tubificida				Oligochaeta	Clitellata	[vestimentifera]	Annelida			yes			yes
Enchytraeus buchholzi Vedjovsky, 1879 T A	Enchytraeidae	Enchytraeina	Tubificida				Oligochaeta	Clitellata	[vestimentifera]	Annelida			yes			yes
Enchytreus simulans Benham, 1903 F E	Enchytraeidae	Enchytraeina	Tubificida				Oligochaeta	Clitellata	[vestimentifera]	Annelida	yes			yes
Fridericia bisetosa (Levinsen, 1884) T A	Enchytraeidae	Enchytraeina	Tubificida				Oligochaeta	Clitellata	[vestimentifera]	Annelida			yes			yes
Fridericia bulbosa (Rosa, 1887) T A	Enchytraeidae	Enchytraeina	Tubificida				Oligochaeta	Clitellata	[vestimentifera]	Annelida			yes			yes
Fridericia callosa (Eisen, 1878) T A	Enchytraeidae	Enchytraeina	Tubificida				Oligochaeta	Clitellata	[vestimentifera]	Annelida			yes			yes
Fridericia paroniana Issel, 1904 T A	Enchytraeidae	Enchytraeina	Tubificida				Oligochaeta	Clitellata	[vestimentifera]	Annelida			yes			yes
Fridericia sp. Springett et al. 1994 T A	Enchytraeidae	Enchytraeina	Tubificida				Oligochaeta	Clitellata	[vestimentifera]	Annelida			yes			yes
Grania sp. Thrush 1988 M E	Enchytraeidae	Enchytraeina	Tubificida				Oligochaeta	Clitellata	[vestimentifera]	Annelida	yes				yes
Lumbricillus intermedius Benhan, 1909 M E	Enchytraeidae	Enchytraeina	Tubificida				Oligochaeta	Clitellata	[vestimentifera]	Annelida	yes				yes
Chaetogaster diaphanus Gruithuisen, 1828 F A	Naididae	Tubificina	Tubificida				Oligochaeta	Clitellata	[vestimentifera]	Annelida			yes	yes
Chaetogaster diastrophus Gruithuisen, 1828 F A	Naididae	Tubificina	Tubificida				Oligochaeta	Clitellata	[vestimentifera]	Annelida			yes	yes
Dero digitata (Muller, 1774) F A	Naididae	Tubificina	Tubificida				Oligochaeta	Clitellata	[vestimentifera]	Annelida			yes	yes
Dero nivea Aiyer, 1929 F A	Naididae	Tubificina	Tubificida				Oligochaeta	Clitellata	[vestimentifera]	Annelida			yes	yes
Nais elinguis Muller, 1774 F A	Naididae	Tubificina	Tubificida				Oligochaeta	Clitellata	[vestimentifera]	Annelida			yes	yes
Nais variabilis Piguet, 1906 F A	Naididae	Tubificina	Tubificida				Oligochaeta	Clitellata	[vestimentifera]	Annelida			yes	yes
Pristina jenkinae (Stephenson, 1931) F A	Naididae	Tubificina	Tubificida				Oligochaeta	Clitellata	[vestimentifera]	Annelida			yes	yes
Pristina proboscidea Beddard, 1896 F A	Naididae	Tubificina	Tubificida				Oligochaeta	Clitellata	[vestimentifera]	Annelida			yes	yes
Slavina appendiculata D'Udekem, 1855 F A	Naididae	Tubificina	Tubificida				Oligochaeta	Clitellata	[vestimentifera]	Annelida			yes	yes
Antarctodrilus spinosus Pinder & Brinkhurst, 1997 F E	Phreodrilidae	Tubificina	Tubificida				Oligochaeta	Clitellata	[vestimentifera]	Annelida	yes			yes
Astacopsidrilus campbellianus (Benham, 1909) F	Phreodrilidae	Tubificina	Tubificida				Oligochaeta	Clitellata	[vestimentifera]	Annelida				yes
Astacosidrilus beckettae Pinder & Brinkhurst, 1997 F E	Phreodrilidae	Tubificina	Tubificida				Oligochaeta	Clitellata	[vestimentifera]	Annelida	yes			yes
Gen. et sp. indet. [phreodrilid CI1] Pinder & Brinkhurst 1997 F	Phreodrilidae	Tubificina	Tubificida				Oligochaeta	Clitellata	[vestimentifera]	Annelida				yes
Insulodrilus lacustris (Benham, 1903) F A	Phreodrilidae	Tubificina	Tubificida				Oligochaeta	Clitellata	[vestimentifera]	Annelida			yes	yes
Insulodrilus litoralis (Michaelsen, 1924) M E	Phreodrilidae	Tubificina	Tubificida				Oligochaeta	Clitellata	[vestimentifera]	Annelida	yes				yes
Insulodrilus novaezelandiae Pinder & Brinkhurst, 1997 F E	Phreodrilidae	Tubificina	Tubificida				Oligochaeta	Clitellata	[vestimentifera]	Annelida	yes			yes
Nesodrilus isochaeta Pinder & Brinkhurst, 1997 F E	Phreodrilidae	Tubificina	Tubificida				Oligochaeta	Clitellata	[vestimentifera]	Annelida	yes			yes
Phreodrilus beddardi Benham, 1904 F E	Phreodrilidae	Tubificina	Tubificida				Oligochaeta	Clitellata	[vestimentifera]	Annelida	yes			yes
Phreodrilus mauianus Benham, 1903 F E [sp. inq.]	Phreodrilidae	Tubificina	Tubificida				Oligochaeta	Clitellata	[vestimentifera]	Annelida	yes			yes
Phreodrilus mauienensis Brinkhurst, 1971 F E	Phreodrilidae	Tubificina	Tubificida				Oligochaeta	Clitellata	[vestimentifera]	Annelida	yes			yes
Phreodrilus subterraneus Beddard, 1891 F E	Phreodrilidae	Tubificina	Tubificida				Oligochaeta	Clitellata	[vestimentifera]	Annelida	yes			yes
Schizodrilus major Stout, 1958 T E	Phreodrilidae	Tubificina	Tubificida				Oligochaeta	Clitellata	[vestimentifera]	Annelida	yes	yes				yes
Schizodrilus nothofagi Stout, 1958 T E	Phreodrilidae	Tubificina	Tubificida				Oligochaeta	Clitellata	[vestimentifera]	Annelida	yes					yes
Antipodrilus ?davidis (Benham, 1907) F A	Tubificidae	Tubificina	Tubificida				Oligochaeta	Clitellata	[vestimentifera]	Annelida			yes	yes
Aulodrilus pluriseta (Piguet, 1906) F A	Tubificidae	Tubificina	Tubificida				Oligochaeta	Clitellata	[vestimentifera]	Annelida			yes	yes
Bathydrilus n. sp. Erseus unpub. M E	Tubificidae	Tubificina	Tubificida				Oligochaeta	Clitellata	[vestimentifera]	Annelida	yes				yes
Bothrioneurum vejdovskyanum Stolc, 1886 F A	Tubificidae	Tubificina	Tubificida				Oligochaeta	Clitellata	[vestimentifera]	Annelida			yes	yes
Branchiura sowerbyi Beddard, 1892 F A	Tubificidae	Tubificina	Tubificida				Oligochaeta	Clitellata	[vestimentifera]	Annelida			yes	yes
Duridrilus n. sp. Erseus unpub. M	Tubificidae	Tubificina	Tubificida				Oligochaeta	Clitellata	[vestimentifera]	Annelida					yes
Limnodriloides insolitus Erseus, 1989 M E	Tubificidae	Tubificina	Tubificida				Oligochaeta	Clitellata	[vestimentifera]	Annelida	yes				yes
Limnodriloides problematicus Erseus, 1990 M	Tubificidae	Tubificina	Tubificida				Oligochaeta	Clitellata	[vestimentifera]	Annelida					yes
Limnodriloides thrushi Erseus, 1989 M E	Tubificidae	Tubificina	Tubificida				Oligochaeta	Clitellata	[vestimentifera]	Annelida	yes				yes
Limnodrilus claparedeianus Ratzel, 1868 F A	Tubificidae	Tubificina	Tubificida				Oligochaeta	Clitellata	[vestimentifera]	Annelida			yes	yes
Limnodrilus hoffmeisteri Claparede, 1862 F A	Tubificidae	Tubificina	Tubificida				Oligochaeta	Clitellata	[vestimentifera]	Annelida			yes	yes
Limnodrilus udekemianus Claparede, 1862 F A	Tubificidae	Tubificina	Tubificida				Oligochaeta	Clitellata	[vestimentifera]	Annelida			yes	yes
Monopylephorus aucklandicus (Benham, 1909) M E	Tubificidae	Tubificina	Tubificida				Oligochaeta	Clitellata	[vestimentifera]	Annelida	yes				yes
Monopylephorus kermadecensis (Benham, 1915) M E	Tubificidae	Tubificina	Tubificida				Oligochaeta	Clitellata	[vestimentifera]	Annelida	yes				yes
Potamothrix bavaricus (Oschmann, 1913) F A	Tubificidae	Tubificina	Tubificida				Oligochaeta	Clitellata	[vestimentifera]	Annelida			yes	yes
Rhyacodrilus coccineus (Vejdovsky, 1875) F A	Tubificidae	Tubificina	Tubificida				Oligochaeta	Clitellata	[vestimentifera]	Annelida			yes	yes
Rhyacodrilus simplex (Benham, 1903) F E	Tubificidae	Tubificina	Tubificida				Oligochaeta	Clitellata	[vestimentifera]	Annelida	yes			yes
Tubifex tubifex Muller, 1774 F A	Tubificidae	Tubificina	Tubificida				Oligochaeta	Clitellata	[vestimentifera]	Annelida			yes	yes
Tubificoides fraseri Brinkhurst, 1986 M A	Tubificidae	Tubificina	Tubificida				Oligochaeta	Clitellata	[vestimentifera]	Annelida			yes		yes
Lobatocerebrum sp.? Sterrer pers. comm. 2000	Lobatocerebridae							Lobatocerebrida	[vestimentifera]	Annelida					yes
Aeolosoma kashyapi Stephenson, 1923 T	Aeolosomatidae							Polychaeta incertae sedis	[vestimentifera]	Annelida						yes
Aeolosoma niveum (Leydig, 1865) T	Aeolosomatidae							Polychaeta incertae sedis	[vestimentifera]	Annelida						yes
Aeolosoma sp. Riser 1984	Aeolosomatidae							Polychaeta incertae sedis	[vestimentifera]	Annelida					yes
Stygocapitella subterranea Knollner, 1934	Parergodrilidae							Polychaeta incertae sedis	[vestimentifera]	Annelida					yes
Psammodrilus cf. balanoglossoides Riser, 1984	Psammodrilidae							Polychaeta incertae sedis	[vestimentifera]	Annelida					yes
Mesonerilla sp. Riser 1984	Nerillidae		Aciculata incertae sedis						[vestimentifera]	Annelida					yes
Nerilla antennata Schmidt, 1848	Nerillidae		Aciculata incertae sedis						[vestimentifera]	Annelida					yes
Nerillidium sp. Riser 1984	Nerillidae		Aciculata incertae sedis						[vestimentifera]	Annelida					yes
Protodrilus haurakiensis von Nordheim, 1989 E	Protodrilidae		Canalipalpata incertae sedis						[vestimentifera]	Annelida	yes				yes
Protodrilus jagersteni von Nordheim, 1989 E	Protodrilidae		Canalipalpata incertae sedis						[vestimentifera]	Annelida	yes				yes
Protodrilus jouinae von Nordheim, 1989 E	Protodrilidae		Canalipalpata incertae sedis						[vestimentifera]	Annelida	yes				yes
Protodrilus litoralis von Nordheim, 1989 E	Protodrilidae		Canalipalpata incertae sedis						[vestimentifera]	Annelida	yes				yes
Protodrilus sp. 1 von Nordheim 1989	Protodrilidae		Canalipalpata incertae sedis						[vestimentifera]	Annelida					yes
Protodrilus sp. 2 von Nordheim 1989	Protodrilidae		Canalipalpata incertae sedis						[vestimentifera]	Annelida					yes
Protodrilus submersus von Nordheim, 1989 E	Protodrilidae		Canalipalpata incertae sedis						[vestimentifera]	Annelida	yes				yes
Protodriloides sp. Riser 1984	Protodriloididae		Canalipalpata incertae sedis						[vestimentifera]	Annelida					yes
Saccocirrus sp. Whitley 1966	Saccocirridae		Canalipalpata incertae sedis						[vestimentifera]	Annelida					yes
Apistobranchus sp.* NIWA Kah0001/79	Apistobranchidae	Spionida							[vestimentifera]	Annelida					yes
Chaetopterus sp.* NIWA Z9114	Chaetopteridae	Spionida							[vestimentifera]	Annelida					yes
Mesochaetopterus sagittarius (Claparede, 1870	Chaetopteridae	Spionida							[vestimentifera]	Annelida					yes
Phyllochaetopterus socialis Claparede, 1870	Chaetopteridae	Spionida							[vestimentifera]	Annelida					yes
Spiochaetopterus sp. Stull 1979	Chaetopteridae	Spionida							[vestimentifera]	Annelida					yes
Heterospio sp. Knox 1960	Longosomatidae	Spionida							[vestimentifera]	Annelida					yes
Magelona cf. dakini Jones, 1978* NIWA Q725	Magelonidae	Spionida							[vestimentifera]	Annelida					yes
Magelona sp. Stull, 1979	Magelonidae	Spionida							[vestimentifera]	Annelida					yes
Magelona sp.* NIWA U1001	Magelonidae	Spionida							[vestimentifera]	Annelida					yes
Poecilochaetus aff. bermudensis Hartman, 1965 E	Poecilochaetidae	Spionida							[vestimentifera]	Annelida	yes				yes
Poecilochaetus sp. 1 E	Poecilochaetidae	Spionida							[vestimentifera]	Annelida	yes				yes
Poecilochaetus sp. 2 E	Poecilochaetidae	Spionida							[vestimentifera]	Annelida	yes				yes
Poecilochaetus sp. 3 E	Poecilochaetidae	Spionida							[vestimentifera]	Annelida	yes				yes
Poecilochaetus trachyderma Read, 1986 E	Poecilochaetidae	Spionida							[vestimentifera]	Annelida	yes				yes
Amphipolydora vestalis Paterson & Gibson, 2003 E	Spionidae	Spionida							[vestimentifera]	Annelida	yes				yes
Aonides sp.* NIWA Knox coll., Snares SA-344 3	Spionidae	Spionida							[vestimentifera]	Annelida					yes
Aonides trifida Estcourt, 1967 E	Spionidae	Spionida							[vestimentifera]	Annelida	yes				yes
Boccardia acus (Rainer, 1973) E	Spionidae	Spionida							[vestimentifera]	Annelida	yes				yes
Boccardia androgyna Read, 1975 E	Spionidae	Spionida							[vestimentifera]	Annelida	yes				yes
Boccardia chilensis Blake & Woodwick, 1971	Spionidae	Spionida							[vestimentifera]	Annelida					yes
Boccardia knoxi (Rainer, 1973)	Spionidae	Spionida							[vestimentifera]	Annelida					yes
Boccardia lamellata (Rainer, 1973) E	Spionidae	Spionida							[vestimentifera]	Annelida	yes				yes
Boccardia natrix (Soderstrom, 1920)	Spionidae	Spionida							[vestimentifera]	Annelida					yes
Boccardia otakouica Rainer, 1973 E	Spionidae	Spionida							[vestimentifera]	Annelida	yes				yes
Boccardia polybranchia (Haswell, 1885)	Spionidae	Spionida							[vestimentifera]	Annelida					yes
Boccardia proboscidea (Hartman, 1940) A	Spionidae	Spionida							[vestimentifera]	Annelida			yes		yes
Boccardia pseudonatrix (Day, 1961) A	Spionidae	Spionida							[vestimentifera]	Annelida			yes		yes
Boccardia sp.* NIWA Z8804	Spionidae	Spionida							[vestimentifera]	Annelida					yes
Boccardia syrtis (Rainer, 1973) E	Spionidae	Spionida							[vestimentifera]	Annelida	yes				yes
Boccardia wellingtonensis Read, 1975	Spionidae	Spionida							[vestimentifera]	Annelida					yes
Boccardiella magniovata (Read, 1975) E	Spionidae	Spionida							[vestimentifera]	Annelida	yes				yes
Carazziella phillipensis Blake & Kudenov, 1978* NIWA Z9252	Spionidae	Spionida							[vestimentifera]	Annelida					yes
Carazziella proberti Blake, 1984 E	Spionidae	Spionida							[vestimentifera]	Annelida	yes				yes
Carazziella quadricirrata (Rainer, 1973) E	Spionidae	Spionida							[vestimentifera]	Annelida	yes				yes
Dipolydora armata (Langerhans, 1880) A	Spionidae	Spionida							[vestimentifera]	Annelida			yes		yes
Dipolydora flava (Claparede, 1870) A	Spionidae	Spionida							[vestimentifera]	Annelida			yes		yes
Dipolydora giardi (Mesnil, 1896) A	Spionidae	Spionida							[vestimentifera]	Annelida			yes		yes
Dipolydora socialis (Schmarda, 1861)* NIWA S1055C	Spionidae	Spionida							[vestimentifera]	Annelida					yes
Laonice sp. 1* NIWAV380d	Spionidae	Spionida							[vestimentifera]	Annelida					yes
Laonice sp. 2* NIWAV379d	Spionidae	Spionida							[vestimentifera]	Annelida					yes
Malacoceros sp. 1* NIWA Z8900	Spionidae	Spionida							[vestimentifera]	Annelida					yes
Malacoceros sp. 2* SO-135-DR108JAGO	Spionidae	Spionida							[vestimentifera]	Annelida					yes
Microspio elegantula Blake, 1984	Spionidae	Spionida							[vestimentifera]	Annelida					yes
Microspio maori Blake, 1984	Spionidae	Spionida							[vestimentifera]	Annelida					yes
Microspio sp. 1* NIWA V0461	Spionidae	Spionida							[vestimentifera]	Annelida					yes
Microspio sp. 1* NIWA V380	Spionidae	Spionida							[vestimentifera]	Annelida					yes
Paraprionospio coora Wilson, 1990* NIWA V379	Spionidae	Spionida							[vestimentifera]	Annelida					yes
Paraprionospio sp. E	Spionidae	Spionida							[vestimentifera]	Annelida	yes				yes
Polydora cornuta Bosc, 1802 A	Spionidae	Spionida							[vestimentifera]	Annelida			yes		yes
Polydora haswelli Blake & Kudenov, 1987 A	Spionidae	Spionida							[vestimentifera]	Annelida			yes		yes
Polydora hoplura Claparede, 1870 A	Spionidae	Spionida							[vestimentifera]	Annelida			yes		yes
Polydora websteri Hartman, 1943 A	Spionidae	Spionida							[vestimentifera]	Annelida			yes		yes
Prionospio aucklandica Augener, 1923	Spionidae	Spionida							[vestimentifera]	Annelida					yes
Prionospio australiensis Blake & Kudenov, 1978 NIWA S383C	Spionidae	Spionida							[vestimentifera]	Annelida					yes
Prionospio dubia Maciolek, 1985* NIWA V379	Spionidae	Spionida							[vestimentifera]	Annelida					yes
Prionospio ehlersi Fauvel, 1928* NIWA S1071A	Spionidae	Spionida							[vestimentifera]	Annelida					yes
Prionospio multicristata Hutchings & Rainer, 1979* NIWA O355A	Spionidae	Spionida							[vestimentifera]	Annelida					yes
Prionospio pyramidalis Hutchings & Turvey, 1984* NIWA Z8614	Spionidae	Spionida							[vestimentifera]	Annelida					yes
Prionospio sp.* NIWA U263	Spionidae	Spionida							[vestimentifera]	Annelida					yes
Prionospio tridentata Wilson, 1990* MONZ ZW 1096	Spionidae	Spionida							[vestimentifera]	Annelida					yes
Prionospio wambiri Wilson, 1990* NIWA U236	Spionidae	Spionida							[vestimentifera]	Annelida					yes
Prionospio yuriel Wilson, 1990 NIWA Z9114	Spionidae	Spionida							[vestimentifera]	Annelida					yes
Pseudopolydora corniculata Radashevsky & Hsieh, 2000 A	Spionidae	Spionida							[vestimentifera]	Annelida			yes		yes
Pseudopolydora paucibranchiata Okuda, 1937 A	Spionidae	Spionida							[vestimentifera]	Annelida			yes		yes
Scolecolepides benhami Ehlers, 1907 E	Spionidae	Spionida							[vestimentifera]	Annelida	yes				yes
Scolecolepides freemani Mitchell & Edwards, 1988 F E	Spionidae	Spionida							[vestimentifera]	Annelida	yes			yes
Scolecolepides sp. Estcourt 1967 E	Spionidae	Spionida							[vestimentifera]	Annelida	yes				yes
Scolelepis antipoda (Augener, 1926) E	Spionidae	Spionida							[vestimentifera]	Annelida	yes				yes
Scolelepis sp. 1* NIWA S1054C	Spionidae	Spionida							[vestimentifera]	Annelida					yes
Scolelepis sp. 2* NIWA Z8898	Spionidae	Spionida							[vestimentifera]	Annelida					yes
Scolelepis sp. 3* NIWA Z9410	Spionidae	Spionida							[vestimentifera]	Annelida					yes
Spio aequalis Ehlers, 1904 E	Spionidae	Spionida							[vestimentifera]	Annelida	yes				yes
Spio readi Blake, 1984 E	Spionidae	Spionida							[vestimentifera]	Annelida	yes				yes
Spio sp. 1* NIWA S1065J	Spionidae	Spionida							[vestimentifera]	Annelida					yes
Spio sp. 2* NIWA J. Lowry K18	Spionidae	Spionida							[vestimentifera]	Annelida					yes
Spiophanes aucklandicus Meissner, 2005 E	Spionidae	Spionida							[vestimentifera]	Annelida	yes				yes
Spiophanes kroyeri Grube, 1860* NIWA E746	Spionidae	Spionida							[vestimentifera]	Annelida					yes
Spiophanes modestus Meissner & Hutchings, 2003* NIWA C310	Spionidae	Spionida							[vestimentifera]	Annelida					yes
Spiophanes wigleyi Pettibone, 1962* NIWAV381	Spionidae	Spionida							[vestimentifera]	Annelida					yes
Trochochaeta aff. japonica Imajima, 1989* NIWA D0311	Trochochaetidae	Spionida							[vestimentifera]	Annelida					yes
Uncopherusa sp.* NIWA B669, F870	Uncispionidae	Spionida							[vestimentifera]	Annelida					yes
Acrocirrus trisectus Banse, 1969 E	Acrocirridae	Terebellida							[vestimentifera]	Annelida	yes				yes
Paralvinella sp. NIWA Shinkai6K851	Alvinellidae	Terebellida							[vestimentifera]	Annelida					yes
Ampharete kerguelensis McIntosh, 1885	Ampharetidae	Terebellida							[vestimentifera]	Annelida					yes
Amphicteis gunneri (Sars, 1835)	Ampharetidae	Terebellida							[vestimentifera]	Annelida					yes
Amphicteis philippinarum Grube, 1878	Ampharetidae	Terebellida							[vestimentifera]	Annelida					yes
Anobothrus patagonicus (Kinberg, 1867)	Ampharetidae	Terebellida							[vestimentifera]	Annelida					yes
Auchenoplax mesos Hutchings, 1977	Ampharetidae	Terebellida							[vestimentifera]	Annelida					yes
Endecamera sp.* NIWA S1065	Ampharetidae	Terebellida							[vestimentifera]	Annelida					yes
Hypaniola? sp.* NIWA S374, Q690	Ampharetidae	Terebellida							[vestimentifera]	Annelida					yes
Jugamphicteis galatheae Holthe, 2000	Ampharetidae	Terebellida							[vestimentifera]	Annelida					yes
Melinna armandi McIntosh, 1885	Ampharetidae	Terebellida							[vestimentifera]	Annelida					yes
Melinna sp. Knox 1965	Ampharetidae	Terebellida							[vestimentifera]	Annelida					yes
Melinnampharete sp.* NIWA S896	Ampharetidae	Terebellida							[vestimentifera]	Annelida					yes
Paramage tasmanensis Holthe, 2000	Ampharetidae	Terebellida							[vestimentifera]	Annelida					yes
Phyllamphicteis sp.* NIWA Z9643-Z9646	Ampharetidae	Terebellida							[vestimentifera]	Annelida					yes
Pseudoamphicteis papillosa Hutchings, 1977	Ampharetidae	Terebellida							[vestimentifera]	Annelida					yes
Pterampharete sp.* NIWA Q691	Ampharetidae	Terebellida							[vestimentifera]	Annelida					yes
Samytha? sp.* NIWA Z9717	Ampharetidae	Terebellida							[vestimentifera]	Annelida					yes
Aphelochaeta sp. 1* NIWA Z9644-Z9646	Cirratulidae	Terebellida							[vestimentifera]	Annelida					yes
Aphelochaeta sp. 2* NIWA S1065	Cirratulidae	Terebellida							[vestimentifera]	Annelida					yes
Aphelochaeta sp. 3* NIWA S1060	Cirratulidae	Terebellida							[vestimentifera]	Annelida					yes
Chaetozone pacifica McIntosh, 1885 E	Cirratulidae	Terebellida							[vestimentifera]	Annelida	yes				yes
Chaetozone sp. 1* NIWA Z9644-Z9646	Cirratulidae	Terebellida							[vestimentifera]	Annelida					yes
Chaetozone sp. 2* NIWA S1049	Cirratulidae	Terebellida							[vestimentifera]	Annelida					yes
Chaetozone sp. 3* NIWA S1055	Cirratulidae	Terebellida							[vestimentifera]	Annelida					yes
Chaetozone sp. 4* NIWA S1060	Cirratulidae	Terebellida							[vestimentifera]	Annelida					yes
Chaetozone sp. 5* NIWA S1065	Cirratulidae	Terebellida							[vestimentifera]	Annelida					yes
Cirratulus patagonicus (Kinberg, 1866)	Cirratulidae	Terebellida							[vestimentifera]	Annelida					yes
Cirratulus sp. Knox 1965	Cirratulidae	Terebellida							[vestimentifera]	Annelida					yes
Dodecaceria berkeleyi Knox, 1971 E	Cirratulidae	Terebellida							[vestimentifera]	Annelida	yes				yes
Monticellina sp. 1* NIWA S1065	Cirratulidae	Terebellida							[vestimentifera]	Annelida					yes
Monticellina sp. 2* NIWA S1049	Cirratulidae	Terebellida							[vestimentifera]	Annelida					yes
Protocirrineris nuchalis (Ehlers, 1907) E	Cirratulidae	Terebellida							[vestimentifera]	Annelida	yes				yes
Tharyx sp.* NIWA S1065	Cirratulidae	Terebellida							[vestimentifera]	Annelida					yes
Timarete anchylochaetus (Schmarda, 1861) E	Cirratulidae	Terebellida							[vestimentifera]	Annelida	yes				yes
Ctenodrilus serratus (Schmidt, 1857)	Ctenodrilidae	Terebellida							[vestimentifera]	Annelida					yes
Fauveliopsis arenicola Riser, 1987 E	Fauveliopsidae	Terebellida							[vestimentifera]	Annelida	yes				yes
Fauveliopsis cf. brevis (Hartman, 1965)* NIWA S1055	Fauveliopsidae	Terebellida							[vestimentifera]	Annelida					yes
Fauveliopsis sp. 1* NIWA S1065	Fauveliopsidae	Terebellida							[vestimentifera]	Annelida					yes
Brada sp. Knox 1965	Flabelligeridae	Terebellida							[vestimentifera]	Annelida					yes
Brada whiteavesii McIntosh, 1885	Flabelligeridae	Terebellida							[vestimentifera]	Annelida					yes
Diplocirrus sp. 1* NIWA S1049	Flabelligeridae	Terebellida							[vestimentifera]	Annelida					yes
Diplocirrus sp. 2* NIWA S1072	Flabelligeridae	Terebellida							[vestimentifera]	Annelida					yes
Flabelligera affinis Sars, 1829	Flabelligeridae	Terebellida							[vestimentifera]	Annelida					yes
Flabelligera bicolor (Schmarda, 1861) E	Flabelligeridae	Terebellida							[vestimentifera]	Annelida	yes				yes
Flabelligera lingulata Ehlers, 1904 E	Flabelligeridae	Terebellida							[vestimentifera]	Annelida	yes				yes
Flabelligera semiannulata Ehlers, 1904 E	Flabelligeridae	Terebellida							[vestimentifera]	Annelida	yes				yes
Gen. et spp. indet. (2)* NIWA S1053, S1064-5	Flabelligeridae	Terebellida							[vestimentifera]	Annelida					yes
Pherusa horsti (Haswell, 1891)	Flabelligeridae	Terebellida							[vestimentifera]	Annelida					yes
Pherusa parmata (Grube, 1878)	Flabelligeridae	Terebellida							[vestimentifera]	Annelida					yes
Piromis sp.* NIWA Z9717	Flabelligeridae	Terebellida							[vestimentifera]	Annelida					yes
Pectinaria australis Ehlers, 1904 E	Pectinariidae	Terebellida							[vestimentifera]	Annelida	yes				yes
Pectinaria sp. Knox 1965	Pectinariidae	Terebellida							[vestimentifera]	Annelida					yes
Petta assimilis McIntosh, 1885*	Pectinariidae	Terebellida							[vestimentifera]	Annelida					yes
Sternaspis princeps Selenka, 1885 E	Sternaspidae	Terebellida							[vestimentifera]	Annelida	yes				yes
Sternaspis scutata (Ranzani, 1817)	Sternaspidae	Terebellida							[vestimentifera]	Annelida					yes
Amaeana antipoda (Augener, 1926)	Terebellidae	Terebellida							[vestimentifera]	Annelida					yes
Amphitrite vigintipes Marenzeller, 1884	Terebellidae	Terebellida							[vestimentifera]	Annelida					yes
Amphitritides (?) sp.* NIWA Z9090	Terebellidae	Terebellida							[vestimentifera]	Annelida					yes
Artacama sp.* NIWAV367, V368, V393	Terebellidae	Terebellida							[vestimentifera]	Annelida					yes
Decathelepus sp.* NIWA Alert Stn 18	Terebellidae	Terebellida							[vestimentifera]	Annelida					yes
Eupolymnia kermadecensis (McIntosh, 1885) E	Terebellidae	Terebellida							[vestimentifera]	Annelida	yes				yes
Eupolymnia sp. NIWA S1065	Terebellidae	Terebellida							[vestimentifera]	Annelida					yes
Hauchiella cf. tribullata McIntosh, 1869* NIWA (Glasby & Read in prep.)	Terebellidae	Terebellida							[vestimentifera]	Annelida					yes
Hauchiella sp. 2* NIWA Z8800	Terebellidae	Terebellida							[vestimentifera]	Annelida					yes
Lanassa sarsi McIntosh, 1885 E	Terebellidae	Terebellida							[vestimentifera]	Annelida	yes				yes
Lanice sp. 1* NIWA Z8902	Terebellidae	Terebellida							[vestimentifera]	Annelida					yes
Lanice sp. 2* NIWA C637	Terebellidae	Terebellida							[vestimentifera]	Annelida					yes
Lanice sp. 3* NIWA F923	Terebellidae	Terebellida							[vestimentifera]	Annelida					yes
Lanice sp. 4* NIWA unregistered	Terebellidae	Terebellida							[vestimentifera]	Annelida					yes
Lanicides? sp. 1* NIWA G831	Terebellidae	Terebellida							[vestimentifera]	Annelida					yes
Leaena langerhansi McIntosh, 1885 E	Terebellidae	Terebellida							[vestimentifera]	Annelida	yes				yes
Leaena neozealaniae McIntosh, 1885 E	Terebellidae	Terebellida							[vestimentifera]	Annelida	yes				yes
Leaena sp. 2* NIWA F125	Terebellidae	Terebellida							[vestimentifera]	Annelida					yes
Leaena? sp. 1* NIWA S170	Terebellidae	Terebellida							[vestimentifera]	Annelida					yes
Lysilla apheles Hutchings, 1974	Terebellidae	Terebellida							[vestimentifera]	Annelida					yes
Lysilla macintoshi Gravier, 1907 E	Terebellidae	Terebellida							[vestimentifera]	Annelida	yes				yes
Lysilla sp. Knox 1965	Terebellidae	Terebellida							[vestimentifera]	Annelida					yes
Neoleprea papilla Hutchings & Smith, 1997 E	Terebellidae	Terebellida							[vestimentifera]	Annelida	yes				yes
Neoleprea sp. 1* NIWA S186 E	Terebellidae	Terebellida							[vestimentifera]	Annelida	yes				yes
Neoleprea sp. 2* NIWA A695 E	Terebellidae	Terebellida							[vestimentifera]	Annelida	yes				yes
Nicolea armilla Hutchings & Smith, 1997 E	Terebellidae	Terebellida							[vestimentifera]	Annelida	yes				yes
Nicolea maxima Augener, 1923 E	Terebellidae	Terebellida							[vestimentifera]	Annelida	yes				yes
Phisidia? sp. 1* NIWA T914	Terebellidae	Terebellida							[vestimentifera]	Annelida					yes
Pista pegma Hutchings & Smith, 1997 E	Terebellidae	Terebellida							[vestimentifera]	Annelida	yes				yes
Pista spp. indet. (3)* NIWA Glasby & Read in prep.	Terebellidae	Terebellida							[vestimentifera]	Annelida					yes
Polycirrus kerguelensis McIntosh, 1885	Terebellidae	Terebellida							[vestimentifera]	Annelida					yes
Polycirrus nervosus Marenzeller, 1884	Terebellidae	Terebellida							[vestimentifera]	Annelida					yes
Polycirrus sp. 1* NIWA S1066	Terebellidae	Terebellida							[vestimentifera]	Annelida					yes
Polycirrus sp. 2* NIWA S1070	Terebellidae	Terebellida							[vestimentifera]	Annelida					yes
Proclea sp. 1* NIWA Z8806 E	Terebellidae	Terebellida							[vestimentifera]	Annelida	yes				yes
Proclea sp. 2* NIWA Z8806 E	Terebellidae	Terebellida							[vestimentifera]	Annelida	yes				yes
Pseudopista rostrata Hutchings & Smith, 1997 E	Terebellidae	Terebellida							[vestimentifera]	Annelida	yes				yes
Pseudopista sp. 1* NIWA E79	Terebellidae	Terebellida							[vestimentifera]	Annelida					yes
Pseudopista sp. 2* NIWA A319	Terebellidae	Terebellida							[vestimentifera]	Annelida					yes
Rhinothelepus sp.* NIWAV418	Terebellidae	Terebellida							[vestimentifera]	Annelida					yes
Streblosoma sp.* NIWAV363, 373, 378	Terebellidae	Terebellida							[vestimentifera]	Annelida					yes
Streblosoma toddae Hutchings & Smith, 1997 E	Terebellidae	Terebellida							[vestimentifera]	Annelida	yes				yes
Terebella heterobranchia Schmarda, 1861 E	Terebellidae	Terebellida							[vestimentifera]	Annelida	yes				yes
Terebella plagiostoma Schmarda, 1861 E	Terebellidae	Terebellida							[vestimentifera]	Annelida	yes				yes
Terebella sp.* NIWA E413	Terebellidae	Terebellida							[vestimentifera]	Annelida					yes
Thelepus extensus Hutchings & Glasby, 1987* NIWA Port PT062	Terebellidae	Terebellida							[vestimentifera]	Annelida					yes
Thelepus rugosus (Ehlers, 1897)	Terebellidae	Terebellida							[vestimentifera]	Annelida					yes
Thelepus spectabilis Ehlers, 1897	Terebellidae	Terebellida							[vestimentifera]	Annelida					yes
Artacamella sp.* NIWA S1065	Trichobranchidae	Terebellida							[vestimentifera]	Annelida					yes
Octobranchus sp.* NIWA G239, G246	Trichobranchidae	Terebellida							[vestimentifera]	Annelida					yes
Terebellides cf. stroemii Sars, 1835	Trichobranchidae	Terebellida							[vestimentifera]	Annelida					yes
Terebellides eurystethus Chamberlin, 1919	Trichobranchidae	Terebellida							[vestimentifera]	Annelida					yes
Terebellides sieboldi Kinberg, 1867	Trichobranchidae	Terebellida							[vestimentifera]	Annelida					yes
Terebellides sp. McIntosh 1885	Trichobranchidae	Terebellida							[vestimentifera]	Annelida					yes
Trichobranchus sp.* NIWAV373, V381	Trichobranchidae	Terebellida							[vestimentifera]	Annelida					yes
Gen. et sp. indet. Marshall in Lewis & Marshall 1996									[vestimentifera]	Annelida					yes
Lamellibrachia juni Miura & Kojima, 2006 E									[vestimentifera]	Annelida	yes				yes
Oasisia fujikurai Miura & Kojima, 2006 E									[vestimentifera]	Annelida	yes				yes
Amphinome rostrata (Pallas, 1766)* NIWA unreg.	Amphinomidae		Amphinomida	Aciculata				Polychaeta		Annelida					yes
Branchamphinome sp.* NIWA A910	Amphinomidae		Amphinomida	Aciculata				Polychaeta		Annelida					yes
Chloeia australis Kudenov, 1993 E	Amphinomidae		Amphinomida	Aciculata				Polychaeta		Annelida	yes				yes
Chloeia inermis Quatrefages, 1865 E	Amphinomidae		Amphinomida	Aciculata				Polychaeta		Annelida	yes				yes
Hipponoa gaudichaudi Audouin & Milne-Edwards, 1830	Amphinomidae		Amphinomida	Aciculata				Polychaeta		Annelida					yes
Linopherus acarunculata (Monro, 1937)	Amphinomidae		Amphinomida	Aciculata				Polychaeta		Annelida					yes
Linopherus minuta (Knox, 1960) E	Amphinomidae		Amphinomida	Aciculata				Polychaeta		Annelida	yes				yes
Paramphinome sp.* NIWAV377	Amphinomidae		Amphinomida	Aciculata				Polychaeta		Annelida					yes
Euphrosine armata Kudenov, 1993	Euphrosinidae		Amphinomida	Aciculata				Polychaeta		Annelida					yes
Euphrosine maorica Augener, 1924 E	Euphrosinidae		Amphinomida	Aciculata				Polychaeta		Annelida	yes				yes
Euphrosine monroi Kudenov, 1993	Euphrosinidae		Amphinomida	Aciculata				Polychaeta		Annelida					yes
Euphrosinopsis antipoda Kudenov, 1993	Euphrosinidae		Amphinomida	Aciculata				Polychaeta		Annelida					yes
Palmyreuphrosyne pacifica Augener, 1924 E	Euphrosinidae		Amphinomida	Aciculata				Polychaeta		Annelida	yes				yes
Myriochele sp. 1* NIWA S1065J	Oweniidae	Sabellida	Canalipalpata	Aciculata				Polychaeta		Annelida					yes
Myriochele sp. 2* NIWA S1053A	Oweniidae	Sabellida	Canalipalpata	Aciculata				Polychaeta		Annelida					yes
Myriochele sp. 3* NIWA S1066C	Oweniidae	Sabellida	Canalipalpata	Aciculata				Polychaeta		Annelida					yes
Myriochele sp. 4* NIWA S1054C	Oweniidae	Sabellida	Canalipalpata	Aciculata				Polychaeta		Annelida					yes
Myriochele sp. Kirkegaard 1956	Oweniidae	Sabellida	Canalipalpata	Aciculata				Polychaeta		Annelida					yes
Myriowenia sp.* NIWA S0382C	Oweniidae	Sabellida	Canalipalpata	Aciculata				Polychaeta		Annelida					yes
Owenia petersenae Koh & Bhaud, 2003	Oweniidae	Sabellida	Canalipalpata	Aciculata				Polychaeta		Annelida					yes
Gen. et sp. indet.* NIWA S0364	Sabellariidae	Sabellida	Canalipalpata	Aciculata				Polychaeta		Annelida					yes
Lygdamis cf. giardi (McIntosh, 1885)* NIWA S0397B	Sabellariidae	Sabellida	Canalipalpata	Aciculata				Polychaeta		Annelida					yes
Neosabellaria kaiparaensis (Augener, 1926) E	Sabellariidae	Sabellida	Canalipalpata	Aciculata				Polychaeta		Annelida	yes				yes
Paraidanthyrsus quadricornis (Schmarda, 1861) E	Sabellariidae	Sabellida	Canalipalpata	Aciculata				Polychaeta		Annelida	yes	yes			yes
Amphiglena sp.* Knight-Jones 1993 unpub. NIWA report	Sabellidae	Sabellida	Canalipalpata	Aciculata				Polychaeta		Annelida					yes
Bispira sp.* NIWA Z10097	Sabellidae	Sabellida	Canalipalpata	Aciculata				Polychaeta		Annelida					yes
Branchiomma curta (Ehlers, 1902)	Sabellidae	Sabellida	Canalipalpata	Aciculata				Polychaeta		Annelida					yes
Demonax japonicus (Moore in Moore & Bush, 1904)	Sabellidae	Sabellida	Canalipalpata	Aciculata				Polychaeta		Annelida					yes
Euchone limnicola Reish, 1959* A NIWA Z9046-59	Sabellidae	Sabellida	Canalipalpata	Aciculata				Polychaeta		Annelida	yes				yes
Euchone pallida Ehlers, 1908	Sabellidae	Sabellida	Canalipalpata	Aciculata				Polychaeta		Annelida					yes
Eudistylia ceratodaula (Schmarda, 1861) E	Sabellidae	Sabellida	Canalipalpata	Aciculata				Polychaeta		Annelida	yes				yes
Eudistylia grandis (Baird, 1865)	Sabellidae	Sabellida	Canalipalpata	Aciculata				Polychaeta		Annelida					yes
Fabricia sp. Augener 1923 as F. sabella	Sabellidae	Sabellida	Canalipalpata	Aciculata				Polychaeta		Annelida					yes
Jasmineira sp. Kirkegaard 1956	Sabellidae	Sabellida	Canalipalpata	Aciculata				Polychaeta		Annelida					yes
Megalomma kaikourense Knight-Jones, 1997 E	Sabellidae	Sabellida	Canalipalpata	Aciculata				Polychaeta		Annelida	yes				yes
Megalomma suspiciens (Ehlers, 1904) E	Sabellidae	Sabellida	Canalipalpata	Aciculata				Polychaeta		Annelida	yes				yes
Notaulax sp.* NIWA A461, B490	Sabellidae	Sabellida	Canalipalpata	Aciculata				Polychaeta		Annelida					yes
Oriopsis alata pectinata Banse, 1957 E	Sabellidae	Sabellida	Canalipalpata	Aciculata				Polychaeta		Annelida	yes				yes
Oriopsis limbata (Ehlers, 1897)	Sabellidae	Sabellida	Canalipalpata	Aciculata				Polychaeta		Annelida					yes
Oriopsis sp. Banse 1957	Sabellidae	Sabellida	Canalipalpata	Aciculata				Polychaeta		Annelida					yes
Potamilla armata (Quatrefages, 1865)	Sabellidae	Sabellida	Canalipalpata	Aciculata				Polychaeta		Annelida					yes
Potamilla sp. 1* NIWA P649	Sabellidae	Sabellida	Canalipalpata	Aciculata				Polychaeta		Annelida					yes
Potamilla sp. 2* NIWA P623	Sabellidae	Sabellida	Canalipalpata	Aciculata				Polychaeta		Annelida					yes
Pseudobranchiomma grandis (Baird, 1865)|	Sabellidae	Sabellida	Canalipalpata	Aciculata				Polychaeta		Annelida					yes
Pseudopotamilla alba (Knox, 1951)| E	Sabellidae	Sabellida	Canalipalpata	Aciculata				Polychaeta		Annelida	yes				yes
Pseudopotamilla laciniosa (Ehlers, 1904)|	Sabellidae	Sabellida	Canalipalpata	Aciculata				Polychaeta		Annelida					yes
Pseudopotamilla oligophthalmus (Grube, 1878)+	Sabellidae	Sabellida	Canalipalpata	Aciculata				Polychaeta		Annelida					yes
Sabella aberrans Augener, 1926	Sabellidae	Sabellida	Canalipalpata	Aciculata				Polychaeta		Annelida					yes
Amplicaria spiculosa (Knight-Jones, 1973)	Serpulidae	Sabellida	Canalipalpata	Aciculata				Polychaeta		Annelida					yes
Apomatus elisabethae McIntosh, 1885 E	Serpulidae	Sabellida	Canalipalpata	Aciculata				Polychaeta		Annelida	yes				yes
Apomatus lilliei Benham, 1927 E	Serpulidae	Sabellida	Canalipalpata	Aciculata				Polychaeta		Annelida	yes				yes
Bathyvermilia sp.	Serpulidae	Sabellida	Canalipalpata	Aciculata				Polychaeta		Annelida					yes
Ficopomatus enigmaticus (Fauvel, 1923) A	Serpulidae	Sabellida	Canalipalpata	Aciculata				Polychaeta		Annelida			yes		yes
Filograna implexa Berkeley, 1835	Serpulidae	Sabellida	Canalipalpata	Aciculata				Polychaeta		Annelida					yes
Galeolaria hystrix Morch, 1863 E	Serpulidae	Sabellida	Canalipalpata	Aciculata				Polychaeta		Annelida	yes				yes
Glomerula sp.	Serpulidae	Sabellida	Canalipalpata	Aciculata				Polychaeta		Annelida					yes
Hyalopomatus macintoshi (Gravier, 1911)	Serpulidae	Sabellida	Canalipalpata	Aciculata				Polychaeta		Annelida					yes
Hydroides diramphus Morch, 1863	Serpulidae	Sabellida	Canalipalpata	Aciculata				Polychaeta		Annelida					yes
Hydroides elegans (Haswell, 1883) A	Serpulidae	Sabellida	Canalipalpata	Aciculata				Polychaeta		Annelida			yes		yes
Hydroides ezoensis (Okuda, 1934) A	Serpulidae	Sabellida	Canalipalpata	Aciculata				Polychaeta		Annelida			yes		yes
Hydroides sp. NIWA Y10115	Serpulidae	Sabellida	Canalipalpata	Aciculata				Polychaeta		Annelida					yes
Janua pagenstecheri (Quatrefages, 1865)	Serpulidae	Sabellida	Canalipalpata	Aciculata				Polychaeta		Annelida					yes
Metalaeospira clansmaniVine, 1977 E	Serpulidae	Sabellida	Canalipalpata	Aciculata				Polychaeta		Annelida	yes				yes
Metavermilia acanthophora (Augener, 1914)*	Serpulidae	Sabellida	Canalipalpata	Aciculata				Polychaeta		Annelida					yes
Metavermilia gravitesta Imajima, 1978*	Serpulidae	Sabellida	Canalipalpata	Aciculata				Polychaeta		Annelida					yes
Neodexiospira brasiliensis (Grube, 1872)	Serpulidae	Sabellida	Canalipalpata	Aciculata				Polychaeta		Annelida					yes
Neodexiospira mannarensis Pillai, 1970*	Serpulidae	Sabellida	Canalipalpata	Aciculata				Polychaeta		Annelida					yes
Neodexiospira pseudocorrugata (Bush, 1905)	Serpulidae	Sabellida	Canalipalpata	Aciculata				Polychaeta		Annelida					yes
Neodexiospira steueri (Sterzinger, 1909)	Serpulidae	Sabellida	Canalipalpata	Aciculata				Polychaeta		Annelida					yes
Neovermilia sphaeropomatus (Benham, 1927) E	Serpulidae	Sabellida	Canalipalpata	Aciculata				Polychaeta		Annelida	yes				yes
Nidificaria pocillator (vine, 1977) E	Serpulidae	Sabellida	Canalipalpata	Aciculata				Polychaeta		Annelida	yes				yes
Paralaeospira levinseni (Caullery & Mesnil, 1897)	Serpulidae	Sabellida	Canalipalpata	Aciculata				Polychaeta		Annelida					yes
Paralaeospira monacantha (Augener, 1923) E	Serpulidae	Sabellida	Canalipalpata	Aciculata				Polychaeta		Annelida	yes				yes
Paralaeospira parallela Vine, 1977	Serpulidae	Sabellida	Canalipalpata	Aciculata				Polychaeta		Annelida					yes
Paraprotis dendrova Uchida, 1978*	Serpulidae	Sabellida	Canalipalpata	Aciculata				Polychaeta		Annelida					yes
Pileolaria militaris (Claparede, 1868)	Serpulidae	Sabellida	Canalipalpata	Aciculata				Polychaeta		Annelida					yes
Pileolaria tegwyniVine, 1977 E	Serpulidae	Sabellida	Canalipalpata	Aciculata				Polychaeta		Annelida	yes				yes
Placostegus ?tridentatus (Fabricius, 1779)*	Serpulidae	Sabellida	Canalipalpata	Aciculata				Polychaeta		Annelida					yes
Pomatoceros sp. Augener 1923	Serpulidae	Sabellida	Canalipalpata	Aciculata				Polychaeta		Annelida					yes
Pomatoceros sp. Morton & Miller 1968 as P.	Serpulidae	Sabellida	Canalipalpata	Aciculata				Polychaeta		Annelida					yes
Pomatoceros sp.* NIWA B482, B483	Serpulidae	Sabellida	Canalipalpata	Aciculata				Polychaeta		Annelida					yes
Protolaeospira ambilateralis (Pixell, 1912)	Serpulidae	Sabellida	Canalipalpata	Aciculata				Polychaeta		Annelida					yes
Protolaeospira augeneriVine, 1977	Serpulidae	Sabellida	Canalipalpata	Aciculata				Polychaeta		Annelida					yes
Protolaeospira capensis (Day, 1961)	Serpulidae	Sabellida	Canalipalpata	Aciculata				Polychaeta		Annelida					yes
Protolaeospira gracei Vine, 1977 E	Serpulidae	Sabellida	Canalipalpata	Aciculata				Polychaeta		Annelida	yes				yes
Protolaeospira lebruni (Caullery & Mesnil, 1897)	Serpulidae	Sabellida	Canalipalpata	Aciculata				Polychaeta		Annelida					yes
Protolaeospira translucens (Bailey in Bailey & Harris, 1968)	Serpulidae	Sabellida	Canalipalpata	Aciculata				Polychaeta		Annelida					yes
Protula bispiralis (Savigny, 1822)	Serpulidae	Sabellida	Canalipalpata	Aciculata				Polychaeta		Annelida					yes
Romanchella perrieri Caullery & Mesnil, 1897)	Serpulidae	Sabellida	Canalipalpata	Aciculata				Polychaeta		Annelida					yes
Romanchella solea Vine, 1977 E	Serpulidae	Sabellida	Canalipalpata	Aciculata				Polychaeta		Annelida	yes				yes
Romanchella sp. * NIWA Knight-Jones in prep.	Serpulidae	Sabellida	Canalipalpata	Aciculata				Polychaeta		Annelida					yes
Salmacina australis Haswell, 1885	Serpulidae	Sabellida	Canalipalpata	Aciculata				Polychaeta		Annelida					yes
Serpula antarctica Quatrefages, 1865	Serpulidae	Sabellida	Canalipalpata	Aciculata				Polychaeta		Annelida					yes
Serpula crenata (Ehlers, 1908) E	Serpulidae	Sabellida	Canalipalpata	Aciculata				Polychaeta		Annelida	yes				yes
Serpula maorica (Benham, 1927) E	Serpulidae	Sabellida	Canalipalpata	Aciculata				Polychaeta		Annelida	yes				yes
Serpula sp. A Benham 1927	Serpulidae	Sabellida	Canalipalpata	Aciculata				Polychaeta		Annelida					yes
Serpula sp. B Benham 1927	Serpulidae	Sabellida	Canalipalpata	Aciculata				Polychaeta		Annelida					yes
Serpula zelandica Baird, 1865	Serpulidae	Sabellida	Canalipalpata	Aciculata				Polychaeta		Annelida					yes
Simplaria ovata (Vine, 1977) E	Serpulidae	Sabellida	Canalipalpata	Aciculata				Polychaeta		Annelida	yes				yes
Simplaria pseudomilitaris (Thiriot-Quievreux, 1965)	Serpulidae	Sabellida	Canalipalpata	Aciculata				Polychaeta		Annelida					yes
Spirobranchus cariniferus (Gray, 1843) E	Serpulidae	Sabellida	Canalipalpata	Aciculata				Polychaeta		Annelida	yes				yes
Spirobranchus corniculatus (Grube, 1862)	Serpulidae	Sabellida	Canalipalpata	Aciculata				Polychaeta		Annelida					yes
Spirobranchus latiscapus (Marenzeller, 1885)	Serpulidae	Sabellida	Canalipalpata	Aciculata				Polychaeta		Annelida					yes
Spirobranchus polytrema (Philippi, 1844) A	Serpulidae	Sabellida	Canalipalpata	Aciculata				Polychaeta		Annelida			yes		yes
Spirorbis bidentatus Bailey in Bailey & Harris, 1968	Serpulidae	Sabellida	Canalipalpata	Aciculata				Polychaeta		Annelida					yes
Spirorbis sp. A Benham, 1927	Serpulidae	Sabellida	Canalipalpata	Aciculata				Polychaeta		Annelida					yes
Spirorbis zelandica Gray, 1843	Serpulidae	Sabellida	Canalipalpata	Aciculata				Polychaeta		Annelida					yes
Vermilia? producta Benham, 1927	Serpulidae	Sabellida	Canalipalpata	Aciculata				Polychaeta		Annelida					yes
Vinearia koehleri (Caullery & Mesnil, 1897)	Serpulidae	Sabellida	Canalipalpata	Aciculata				Polychaeta		Annelida					yes
Diurodrilus sp. 1 Riser 1984	Diurodrilidae		Eunicida	Aciculata				Polychaeta		Annelida					yes
Diurodrilus sp. 2 Riser 1984	Diurodrilidae		Eunicida	Aciculata				Polychaeta		Annelida					yes
Apharyngtus sp. Riser 1984	Dorvilleidae		Eunicida	Aciculata				Polychaeta		Annelida					yes
Apodotrocha sp. Riser 1984	Dorvilleidae		Eunicida	Aciculata				Polychaeta		Annelida					yes
Dinophilus cf. gyrociliatus Schmidt, 1857	Dorvilleidae		Eunicida	Aciculata				Polychaeta		Annelida					yes
Dorvillea australiensis (McIntosh, 1885)	Dorvilleidae		Eunicida	Aciculata				Polychaeta		Annelida					yes
Ikosipodus? sp. Westheide & von Nordheim 1985	Dorvilleidae		Eunicida	Aciculata				Polychaeta		Annelida					yes
Microdorvillea otagensis Westheide & von Nordheim, 1985 E	Dorvilleidae		Eunicida	Aciculata				Polychaeta		Annelida	yes				yes
Ophryotrocha cf. puerilis Claparede & Mecznikow, 1869	Dorvilleidae		Eunicida	Aciculata				Polychaeta		Annelida					yes
Ophryotrocha claparedei Studer, 1878	Dorvilleidae		Eunicida	Aciculata				Polychaeta		Annelida					yes
Parapodrilus sp. Riser 1984	Dorvilleidae		Eunicida	Aciculata				Polychaeta		Annelida					yes
Petrocha notogaea von Nordheim, 1987 E	Dorvilleidae		Eunicida	Aciculata				Polychaeta		Annelida	yes	yes			yes
Protodorvillea sp.* NIWA S1065	Dorvilleidae		Eunicida	Aciculata				Polychaeta		Annelida					yes
Schistomeringos incerta (Schmarda, 1861) E	Dorvilleidae		Eunicida	Aciculata				Polychaeta		Annelida	yes				yes
Schistomeringos loveni (Kinberg, 1865)	Dorvilleidae		Eunicida	Aciculata				Polychaeta		Annelida					yes
Schistomeringos sphairatolobos Glasby, 1984	Dorvilleidae		Eunicida	Aciculata				Polychaeta		Annelida					yes
Eunice aucklandica Averintsev, 1972 E	Eunicidae		Eunicida	Aciculata				Polychaeta		Annelida	yes				yes
Eunice australis Quatrefages, 1865	Eunicidae		Eunicida	Aciculata				Polychaeta		Annelida					yes
Eunice balfouriana McIntosh, 1885 E	Eunicidae		Eunicida	Aciculata				Polychaeta		Annelida	yes				yes
Eunice cf. antennata Ehlers 1907 et al.	Eunicidae		Eunicida	Aciculata				Polychaeta		Annelida					yes
Eunice cf. aphroditois Ehlers 1907 et al.	Eunicidae		Eunicida	Aciculata				Polychaeta		Annelida					yes
Eunice cf. vittata Knox 1960	Eunicidae		Eunicida	Aciculata				Polychaeta		Annelida					yes
Eunice curticirrus Knox, 1960 E	Eunicidae		Eunicida	Aciculata				Polychaeta		Annelida	yes				yes
Eunice gaimardi Quatrefages, 1865 E	Eunicidae		Eunicida	Aciculata				Polychaeta		Annelida	yes				yes
Eunice laticeps Ehlers, 1868	Eunicidae		Eunicida	Aciculata				Polychaeta		Annelida					yes
Eunice pycnobranchiata McIntosh, 1885	Eunicidae		Eunicida	Aciculata				Polychaeta		Annelida					yes
Eunice rubella Knox, 1951	Eunicidae		Eunicida	Aciculata				Polychaeta		Annelida					yes
Lysidice ninetta Audouin & Milne Edwards, 1834	Eunicidae		Eunicida	Aciculata				Polychaeta		Annelida					yes
Marphysa aenea (Blanchard, 1849)	Eunicidae		Eunicida	Aciculata				Polychaeta		Annelida					yes
Marphysa capensis (Schmarda, 1861)	Eunicidae		Eunicida	Aciculata				Polychaeta		Annelida					yes
Marphysa depressa (Schmarda, 1861) E	Eunicidae		Eunicida	Aciculata				Polychaeta		Annelida	yes				yes
Marphysa disjuncta Hartman, 1961	Eunicidae		Eunicida	Aciculata				Polychaeta		Annelida					yes
Marphysa unibranchiata Knox & Cameron, 1970 E	Eunicidae		Eunicida	Aciculata				Polychaeta		Annelida	yes				yes
Nematonereis unicornis (Grube, 1840)	Eunicidae		Eunicida	Aciculata				Polychaeta		Annelida					yes
Palola siciliensis (Grube, 1840)	Eunicidae		Eunicida	Aciculata				Polychaeta		Annelida					yes
Paramarphysa parvipes Benham, 1927 E	Eunicidae		Eunicida	Aciculata				Polychaeta		Annelida	yes				yes
Paramarphysa sp.* NIWA Q342	Eunicidae		Eunicida	Aciculata				Polychaeta		Annelida					yes
Abyssoninoe galatheae (Knox & Green, 1972) E	Lumbrineridae		Eunicida	Aciculata				Polychaeta		Annelida	yes				yes
Abyssoninoe sp.* NIWAV423C E	Lumbrineridae		Eunicida	Aciculata				Polychaeta		Annelida	yes				yes
Aotearia sulcaticeps Benham, 1927 E	Lumbrineridae		Eunicida	Aciculata				Polychaeta		Annelida	yes	yes			yes
Augeneria cf. tentaculata Monro, 1930* NIWAV365	Lumbrineridae		Eunicida	Aciculata				Polychaeta		Annelida					yes
Cenogenus brevipes (McIntosh, 1903)	Lumbrineridae		Eunicida	Aciculata				Polychaeta		Annelida					yes
Eranno sp.* NIWA S1065 E	Lumbrineridae		Eunicida	Aciculata				Polychaeta		Annelida	yes				yes
Lumbricalus aotearoae (Knox & Green, 1972) E	Lumbrineridae		Eunicida	Aciculata				Polychaeta		Annelida	yes				yes
Lumbrineris sp. 1* NIWA S891B E	Lumbrineridae		Eunicida	Aciculata				Polychaeta		Annelida	yes				yes
Lumbrineris sp. 1* NIWA U226 Hilbig & Glasby in prep.	Lumbrineridae		Eunicida	Aciculata				Polychaeta		Annelida					yes
Lumbrineris sp. 2* NIWA S210 E	Lumbrineridae		Eunicida	Aciculata				Polychaeta		Annelida	yes				yes
Lumbrineris sp. 2* NIWA u226 Hilbig & Glasby in prep.	Lumbrineridae		Eunicida	Aciculata				Polychaeta		Annelida					yes
Lumbrineris sp. 3* NIWA T476 E	Lumbrineridae		Eunicida	Aciculata				Polychaeta		Annelida	yes				yes
Lumbrineris sp. A Orensanz 1990	Lumbrineridae		Eunicida	Aciculata				Polychaeta		Annelida					yes
Lumbrineris sp. B Orensanz 1990	Lumbrineridae		Eunicida	Aciculata				Polychaeta		Annelida					yes
Lumbrineris sp. C Orensanz 1990	Lumbrineridae		Eunicida	Aciculata				Polychaeta		Annelida					yes
Lumbrineris sphaerocephala (Schmarda, 1861) E	Lumbrineridae		Eunicida	Aciculata				Polychaeta		Annelida	yes				yes
Ninoe ninetta Kirkegaard, 1995 E	Lumbrineridae		Eunicida	Aciculata				Polychaeta		Annelida	yes				yes
Scoletoma brevicirra (Schmarda, 1861)f	Lumbrineridae		Eunicida	Aciculata				Polychaeta		Annelida				yes
Scoletoma lynnei (Knox, 1951)f E	Lumbrineridae		Eunicida	Aciculata				Polychaeta		Annelida	yes			yes
Scoletoma sp.* Hilbig & Glasby in prep. E	Lumbrineridae		Eunicida	Aciculata				Polychaeta		Annelida	yes				yes
Arabella debilis maorica (Augener, 1924) E	Oenonidae		Eunicida	Aciculata				Polychaeta		Annelida	yes				yes
Arabella iricolor (Montagu, 1804)	Oenonidae		Eunicida	Aciculata				Polychaeta		Annelida					yes
Drilonereis logani Crossland, 1924	Oenonidae		Eunicida	Aciculata				Polychaeta		Annelida					yes
Halla sp. Benham 1900	Oenonidae		Eunicida	Aciculata				Polychaeta		Annelida					yes
Notocirrus sp.* NIWA S1060	Oenonidae		Eunicida	Aciculata				Polychaeta		Annelida					yes
Oenone fulgida (Savigny, 1818)	Oenonidae		Eunicida	Aciculata				Polychaeta		Annelida					yes
Tainokia iridescens Knox & Green, 1972 E	Oenonidae		Eunicida	Aciculata				Polychaeta		Annelida	yes	yes			yes
Anchinothria pycnobranchiata (McIntosh, 1885)	Onuphidae		Eunicida	Aciculata				Polychaeta		Annelida					yes
Hyalinoecia incubans Orensanz, 1990 E	Onuphidae		Eunicida	Aciculata				Polychaeta		Annelida	yes				yes
Hyalinoecia tubicola longibranchiata McIntosh, 1885 E	Onuphidae		Eunicida	Aciculata				Polychaeta		Annelida	yes				yes
Leptoecia oxyrhincha (Kucheruk, 1978) E	Onuphidae		Eunicida	Aciculata				Polychaeta		Annelida	yes				yes
Leptoecia sp. Orensanz 1990 E	Onuphidae		Eunicida	Aciculata				Polychaeta		Annelida	yes				yes
Nothria abyssia Kucheruk, 1978	Onuphidae		Eunicida	Aciculata				Polychaeta		Annelida					yes
Nothria cf. conchylega Sars, 1835	Onuphidae		Eunicida	Aciculata				Polychaeta		Annelida					yes
Nothria cf. solenotecton [Orensanz, 1990] E	Onuphidae		Eunicida	Aciculata				Polychaeta		Annelida	yes				yes
Nothria sp.* NIWA A899	Onuphidae		Eunicida	Aciculata				Polychaeta		Annelida					yes
Brevibrachium maculatum (Estcourt, 1966) E	Onuphinae		Eunicida	Aciculata				Polychaeta		Annelida	yes				yes
Diopatra akarana Knox & Hicks, 1973 E	Onuphinae		Eunicida	Aciculata				Polychaeta		Annelida	yes				yes
Hartmanonuphis pectinata (Knox & Hicks, 1973) E	Onuphinae		Eunicida	Aciculata				Polychaeta		Annelida	yes	yes			yes
Kinbergonuphis proalopus (Chamberlin, 1919)	Onuphinae		Eunicida	Aciculata				Polychaeta		Annelida					yes
Kinbergonuphis tenuisetis McIntosh, 1885 E	Onuphinae		Eunicida	Aciculata				Polychaeta		Annelida	yes				yes
Notonuphis minuta (McIntosh, 1885) E	Onuphinae		Eunicida	Aciculata				Polychaeta		Annelida	yes				yes
Notonuphis sp. 1 * NIWA S1065H	Onuphinae		Eunicida	Aciculata				Polychaeta		Annelida					yes
Notonuphis sp. 2* S1054C	Onuphinae		Eunicida	Aciculata				Polychaeta		Annelida					yes
Onuphis aucklandensis Augener, 1924	Onuphinae		Eunicida	Aciculata				Polychaeta		Annelida					yes
Onuphis iridescens (Johnson, 1901)	Onuphinae		Eunicida	Aciculata				Polychaeta		Annelida					yes
Onuphis sp.* NIWA S1060C	Onuphinae		Eunicida	Aciculata				Polychaeta		Annelida					yes
Paradiopatra cf. africana Augener 1924	Onuphinae		Eunicida	Aciculata				Polychaeta		Annelida					yes
Paradiopatra ehlersi (McIntosh, 1885)	Onuphinae		Eunicida	Aciculata				Polychaeta		Annelida					yes
Paradiopatra fragosa (Ehlers, 1887)	Onuphinae		Eunicida	Aciculata				Polychaeta		Annelida					yes
Paradiopatra hartmanae (Kirkegaard, 1980)	Onuphinae		Eunicida	Aciculata				Polychaeta		Annelida					yes
Paradiopatra paucibranchis (Ehlers, 1908)	Onuphinae		Eunicida	Aciculata				Polychaeta		Annelida					yes
Rhamphobrachium (Spinigerium) averincevi Kucheruk, 1979	Onuphinae		Eunicida	Aciculata				Polychaeta		Annelida					yes
Rhamphobrachium (Spinigerium) ehlersi Monro, 1930	Onuphinae		Eunicida	Aciculata				Polychaeta		Annelida					yes
Euarche sp.* NIWA S0371B	Acoetidae		Phyllodocida	Aciculata				Polychaeta		Annelida					yes
Eupanthalis sp. Knox 1965 NIWA A327	Acoetidae		Phyllodocida	Aciculata				Polychaeta		Annelida					yes
Panthalis novaezealandiae Knox, 1960	Acoetidae		Phyllodocida	Aciculata				Polychaeta		Annelida					yes
Alciopa reynaudi Audouin & Milne Edwards, 1833	Alciopidae		Phyllodocida	Aciculata				Polychaeta		Annelida					yes
Naiades contrainii (delle Chiaje, 1828)	Alciopidae		Phyllodocida	Aciculata				Polychaeta		Annelida					yes
Rhynchonerella sp.* NIWA Z8217	Alciopidae		Phyllodocida	Aciculata				Polychaeta		Annelida					yes
Torrea candida (delle Chiaje, 1841)	Alciopidae		Phyllodocida	Aciculata				Polychaeta		Annelida					yes
Vanadis crystallina Greef, 1876	Alciopidae		Phyllodocida	Aciculata				Polychaeta		Annelida					yes
Watelio gravieri (Benham, 1929)	Alciopidae		Phyllodocida	Aciculata				Polychaeta		Annelida					yes
Aphrodita abyssalis Kirkegaard, 1995	Aphroditidae		Phyllodocida	Aciculata				Polychaeta		Annelida					yes
Aphrodita australis Baird, 1865	Aphroditidae		Phyllodocida	Aciculata				Polychaeta		Annelida					yes
Aphrodita maorica Benham, 1900 E	Aphroditidae		Phyllodocida	Aciculata				Polychaeta		Annelida	yes				yes
Aphrodita talpa Quatrefages, 1866	Aphroditidae		Phyllodocida	Aciculata				Polychaeta		Annelida					yes
Aphrodita terraereginae Haswell, 1883	Aphroditidae		Phyllodocida	Aciculata				Polychaeta		Annelida					yes
Aphrogenia sp.* NIWA S1071A	Aphroditidae		Phyllodocida	Aciculata				Polychaeta		Annelida					yes
Laetmonice benthaliana McIntosh, 1885	Aphroditidae		Phyllodocida	Aciculata				Polychaeta		Annelida					yes
Laetmonice filicornis Kinberg, 1855	Aphroditidae		Phyllodocida	Aciculata				Polychaeta		Annelida					yes
Laetmonice willemoesi McIntosh, 1885	Aphroditidae		Phyllodocida	Aciculata				Polychaeta		Annelida					yes
Laetmonice wyvillei McIntosh, 1885	Aphroditidae		Phyllodocida	Aciculata				Polychaeta		Annelida					yes
Pontogenia sp.* NIWA E325	Aphroditidae		Phyllodocida	Aciculata				Polychaeta		Annelida					yes
Chrysopetalum sp. 1* NIWA Z8619	Chrysopetalidae		Phyllodocida	Aciculata				Polychaeta		Annelida					yes
Chrysopetalum sp. 2* NIWA G686	Chrysopetalidae		Phyllodocida	Aciculata				Polychaeta		Annelida					yes
Paleanotus chrysolepis Schmarda, 1861	Chrysopetalidae		Phyllodocida	Aciculata				Polychaeta		Annelida					yes
Glycera benhami Boggemann & Fiege, 2001E	Glyceridae		Phyllodocida	Aciculata				Polychaeta		Annelida	yes				yes
Glycera capitata 0rsted, 1842	Glyceridae		Phyllodocida	Aciculata				Polychaeta		Annelida					yes
Glycera knoxi Kirkegaard, 1995 E	Glyceridae		Phyllodocida	Aciculata				Polychaeta		Annelida	yes				yes
Glycera lamelliformis McIntosh, 1885 E	Glyceridae		Phyllodocida	Aciculata				Polychaeta		Annelida	yes				yes
Glycera lapidum Quatrefages, 1865	Glyceridae		Phyllodocida	Aciculata				Polychaeta		Annelida					yes
Glycera onomichiensis Izuka, 1912	Glyceridae		Phyllodocida	Aciculata				Polychaeta		Annelida					yes
Glycera ovigera Schmarda, 1861 E	Glyceridae		Phyllodocida	Aciculata				Polychaeta		Annelida	yes				yes
Glycera russa Grube, 1870	Glyceridae		Phyllodocida	Aciculata				Polychaeta		Annelida					yes
Hemipodus ellesmerensis Knox, 1960 E (nom. dub.)	Glyceridae		Phyllodocida	Aciculata				Polychaeta		Annelida	yes				yes
Hemipodus simplex (Grube, 1857)	Glyceridae		Phyllodocida	Aciculata				Polychaeta		Annelida					yes
Hemipodus yenourensis Izuka, 1912	Glyceridae		Phyllodocida	Aciculata				Polychaeta		Annelida					yes
Amphiduros sp.* NIWA S1071	Goniadidae		Phyllodocida	Aciculata				Polychaeta		Annelida					yes
Bathyglycinde sp.* NIWA S1065	Goniadidae		Phyllodocida	Aciculata				Polychaeta		Annelida					yes
Glycinde hanseni Kirkegaard, 1995 E	Goniadidae		Phyllodocida	Aciculata				Polychaeta		Annelida	yes				yes
Glycinde trifida (McIntosh, 1885) E	Goniadidae		Phyllodocida	Aciculata				Polychaeta		Annelida	yes				yes
Goniada antipoda Augener, 1927	Goniadidae		Phyllodocida	Aciculata				Polychaeta		Annelida					yes
Goniada brunnea Treadwell, 1906	Goniadidae		Phyllodocida	Aciculata				Polychaeta		Annelida					yes
Goniada echinulata Grube, 1870	Goniadidae		Phyllodocida	Aciculata				Polychaeta		Annelida					yes
Goniada emerita Audouin & Milne Edwards, 1833	Goniadidae		Phyllodocida	Aciculata				Polychaeta		Annelida					yes
Goniada grahami Benham, 1932 E	Goniadidae		Phyllodocida	Aciculata				Polychaeta		Annelida	yes				yes
Goniada tripartita Monro, 1931	Goniadidae		Phyllodocida	Aciculata				Polychaeta		Annelida					yes
Goniada vorax Kinberg, 1866	Goniadidae		Phyllodocida	Aciculata				Polychaeta		Annelida					yes
Gyptis sp.* NIWA S371	Goniadidae		Phyllodocida	Aciculata				Polychaeta		Annelida					yes
Microphthalmus riseri Westheide, 1994 E	Goniadidae		Phyllodocida	Aciculata				Polychaeta		Annelida	yes				yes
Microphthalmus sp. Westheide 1994	Goniadidae		Phyllodocida	Aciculata				Polychaeta		Annelida					yes
Ophiodromus angustifrons (Grube, 1878)	Goniadidae		Phyllodocida	Aciculata				Polychaeta		Annelida					yes
Ophiodromus aucklandicus (Willey, 1902) E	Goniadidae		Phyllodocida	Aciculata				Polychaeta		Annelida	yes				yes
Ophioglycera sp.* NIWA S364C	Goniadidae		Phyllodocida	Aciculata				Polychaeta		Annelida					yes
Parasyllidea blacki (Knox, 1960) E	Goniadidae		Phyllodocida	Aciculata				Polychaeta		Annelida	yes				yes
Lopadorhynchus sp.* NIWA Strap-016	Lopadorhynchidae		Phyllodocida	Aciculata				Polychaeta		Annelida					yes
Aglaophamus elamellata (Eliason, 1951)	Nephtyidae		Phyllodocida	Aciculata				Polychaeta		Annelida					yes
Aglaophamus macroura Schmarda, 1861	Nephtyidae		Phyllodocida	Aciculata				Polychaeta		Annelida					yes
Aglaophamus sp. nom. nud. 1 of Knox 1960	Nephtyidae		Phyllodocida	Aciculata				Polychaeta		Annelida					yes
Aglaophamus sp. nom. nud. 2 of Knox 1960	Nephtyidae		Phyllodocida	Aciculata				Polychaeta		Annelida					yes
Aglaophamus verrilli McIntosh, 1885	Nephtyidae		Phyllodocida	Aciculata				Polychaeta		Annelida					yes
Aglaophamus virginis Kinberg, 1866	Nephtyidae		Phyllodocida	Aciculata				Polychaeta		Annelida					yes
Nephtys bruuni Kirkegaard, 1995 E	Nephtyidae		Phyllodocida	Aciculata				Polychaeta		Annelida	yes				yes
Nephtys sp.* NIWA S1060C	Nephtyidae		Phyllodocida	Aciculata				Polychaeta		Annelida					yes
Ceratocephale cf. pacifica Hartman, 1960* NIWA S1049K	Nereididae		Phyllodocida	Aciculata				Polychaeta		Annelida					yes
Ceratonereis sp. Read 1974 thesis as C. erythraeensis NIWA Z9029 E	Nereididae		Phyllodocida	Aciculata				Polychaeta		Annelida	yes				yes
Cheilonereis peristomialis Benham, 1916	Nereididae		Phyllodocida	Aciculata				Polychaeta		Annelida					yes
Micronereis minuta (Knox & Cameron, 1970) E	Nereididae		Phyllodocida	Aciculata				Polychaeta		Annelida	yes				yes
Namanereis quadraticeps (Blanchard in Gay, 1849)	Nereididae		Phyllodocida	Aciculata				Polychaeta		Annelida					yes
Namanereis tiriteae (Winterbourn, 1969) F	Nereididae		Phyllodocida	Aciculata				Polychaeta		Annelida				yes
Neanthes articulata Knox, 1960 E	Nereididae		Phyllodocida	Aciculata				Polychaeta		Annelida	yes				yes
Neanthes cricognatha Ehlers, 1904 E	Nereididae		Phyllodocida	Aciculata				Polychaeta		Annelida	yes				yes
Neanthes kerguelensis (McIntosh, 1885)	Nereididae		Phyllodocida	Aciculata				Polychaeta		Annelida					yes
Neanthes kermadeca (Kirkegaard, 1995)+ E	Nereididae		Phyllodocida	Aciculata				Polychaeta		Annelida	yes				yes
Neanthes ruficeps (Ehlers, 1904) E	Nereididae		Phyllodocida	Aciculata				Polychaeta		Annelida	yes				yes
Neanthes succinea Leuckart, 1847* A NIWA Z9114	Nereididae		Phyllodocida	Aciculata				Polychaeta		Annelida			yes		yes
Neanthes vaalii Kinberg, 1866	Nereididae		Phyllodocida	Aciculata				Polychaeta		Annelida					yes
Nereis antipoda Knox, 1960 E	Nereididae		Phyllodocida	Aciculata				Polychaeta		Annelida	yes				yes
Nereis delli Knox, 1960 E	Nereididae		Phyllodocida	Aciculata				Polychaeta		Annelida	yes				yes
Nereis falcaria Willey, 1905	Nereididae		Phyllodocida	Aciculata				Polychaeta		Annelida					yes
Nereis jacksoni Kinberg, 1866	Nereididae		Phyllodocida	Aciculata				Polychaeta		Annelida					yes
Nereis ovarius Read, 1980 E	Nereididae		Phyllodocida	Aciculata				Polychaeta		Annelida	yes				yes
Nereis robusta Quatrefages, 1865 E	Nereididae		Phyllodocida	Aciculata				Polychaeta		Annelida	yes				yes
Nereis sp. 1* MONZ BS926	Nereididae		Phyllodocida	Aciculata				Polychaeta		Annelida					yes
Nereis sp. 2* MONZ BS926	Nereididae		Phyllodocida	Aciculata				Polychaeta		Annelida					yes
Nicon aestuariensis Knox, 1951 E	Nereididae		Phyllodocida	Aciculata				Polychaeta		Annelida	yes				yes
Perinereis amblyodonta (Schmarda, 1861)	Nereididae		Phyllodocida	Aciculata				Polychaeta		Annelida					yes
Perinereis camiguinoides Augener, 1922	Nereididae		Phyllodocida	Aciculata				Polychaeta		Annelida					yes
Perinereis pacifica (Schmarda, 1861) E	Nereididae		Phyllodocida	Aciculata				Polychaeta		Annelida	yes				yes
Perinereis ponuiensis (Augener, 1924) E	Nereididae		Phyllodocida	Aciculata				Polychaeta		Annelida	yes				yes
Perinereis pseudocamiguina Augener, 1922	Nereididae		Phyllodocida	Aciculata				Polychaeta		Annelida					yes
Perinereis sp. 1 Read 1974 thesis E	Nereididae		Phyllodocida	Aciculata				Polychaeta		Annelida	yes				yes
Perinereis sp. 2 Read 1974 thesis E	Nereididae		Phyllodocida	Aciculata				Polychaeta		Annelida	yes				yes
Perinereis vallata (Grube, 1858)	Nereididae		Phyllodocida	Aciculata				Polychaeta		Annelida					yes
Perinereis vancaurica (Ehlers, 1868)	Nereididae		Phyllodocida	Aciculata				Polychaeta		Annelida					yes
Platynereis australis (Schmarda, 1861) E	Nereididae		Phyllodocida	Aciculata				Polychaeta		Annelida	yes				yes
Platynereis karaka Read, 2007 E	Nereididae		Phyllodocida	Aciculata				Polychaeta		Annelida	yes				yes
Platynereis kau Read, 2007 E	Nereididae		Phyllodocida	Aciculata				Polychaeta		Annelida	yes				yes
Platynereis mahanga Read, 2007 E	Nereididae		Phyllodocida	Aciculata				Polychaeta		Annelida	yes				yes
Websterinereis foli (Fauvel, 1930)	Nereididae		Phyllodocida	Aciculata				Polychaeta		Annelida					yes
Paralacydonia mortenseni Augener, 1924	Paralacydoniidae		Phyllodocida	Aciculata				Polychaeta		Annelida					yes
'Laubierpholoe' antipoda (Hartman, 1967)	Pholoidae		Phyllodocida	Aciculata				Polychaeta		Annelida					yes
'Laubierpholoe' maryae Pettibone, 1992 E	Pholoidae		Phyllodocida	Aciculata				Polychaeta		Annelida	yes				yes
'Laubierpholoe' riseri Pettibone, 1992	Pholoidae		Phyllodocida	Aciculata				Polychaeta		Annelida					yes
Austrophyllum charcoti (Gravier, 1911)	Phyllodocidae		Phyllodocida	Aciculata				Polychaeta		Annelida					yes
Eteone aurantiaca Schmarda, 1861	Phyllodocidae		Phyllodocida	Aciculata				Polychaeta		Annelida					yes
Eteone platycephala Augener, 1913	Phyllodocidae		Phyllodocida	Aciculata				Polychaeta		Annelida					yes
Eulalia bilineata (Johnston, 1840)	Phyllodocidae		Phyllodocida	Aciculata				Polychaeta		Annelida					yes
Eulalia capensis Schmarda, 1861	Phyllodocidae		Phyllodocida	Aciculata				Polychaeta		Annelida					yes
Eulalia magalaensis Kinberg, 1866	Phyllodocidae		Phyllodocida	Aciculata				Polychaeta		Annelida					yes
Eulalia microphylla Schmarda, 1861	Phyllodocidae		Phyllodocida	Aciculata				Polychaeta		Annelida					yes
Eulalia sp. 1* NIWA (R. Wilson in prep.) E	Phyllodocidae		Phyllodocida	Aciculata				Polychaeta		Annelida	yes				yes
Eulalia sp. 2* NIWA (r. Wilson in prep.) E	Phyllodocidae		Phyllodocida	Aciculata				Polychaeta		Annelida	yes				yes
Eumida sanguinea (Orsted, 1843)	Phyllodocidae		Phyllodocida	Aciculata				Polychaeta		Annelida					yes
Eumida sp. 1* NIWA S184 E	Phyllodocidae		Phyllodocida	Aciculata				Polychaeta		Annelida	yes				yes
Eumida sp. 2* NIWA S184 E	Phyllodocidae		Phyllodocida	Aciculata				Polychaeta		Annelida	yes				yes
Mystides sp.* NIWA F90, D221 E	Phyllodocidae		Phyllodocida	Aciculata				Polychaeta		Annelida	yes				yes
Mystides triangulifera (Augener, 1913)	Phyllodocidae		Phyllodocida	Aciculata				Polychaeta		Annelida					yes
Nereiphylla cf. castanea [Augener 1923 et al.]	Phyllodocidae		Phyllodocida	Aciculata				Polychaeta		Annelida					yes
Nereiphylla sp.* NIWA (Knox register 3917) E	Phyllodocidae		Phyllodocida	Aciculata				Polychaeta		Annelida	yes				yes
Notophyllum imbricatum Moore, 1906	Phyllodocidae		Phyllodocida	Aciculata				Polychaeta		Annelida					yes
Notophyllum splendens (Schmarda, 1861)	Phyllodocidae		Phyllodocida	Aciculata				Polychaeta		Annelida					yes
Paranaitis benthicola (Knox, 1960) E	Phyllodocidae		Phyllodocida	Aciculata				Polychaeta		Annelida	yes				yes
Paranaitis bowersi (Benham, 1927)	Phyllodocidae		Phyllodocida	Aciculata				Polychaeta		Annelida					yes
Paranaitis ochracea (Ehlers, 1904) E	Phyllodocidae		Phyllodocida	Aciculata				Polychaeta		Annelida	yes				yes
Phyllodoce adarensis Benham, 1927	Phyllodocidae		Phyllodocida	Aciculata				Polychaeta		Annelida					yes
Phyllodoce gracilis Kinberg, 1866	Phyllodocidae		Phyllodocida	Aciculata				Polychaeta		Annelida					yes
Phyllodoce longipes Kinberg, 1866	Phyllodocidae		Phyllodocida	Aciculata				Polychaeta		Annelida					yes
Phyllodoce mernoensis Knox, 1960 E	Phyllodocidae		Phyllodocida	Aciculata				Polychaeta		Annelida	yes				yes
Phyllodoce ovalifera Augener, 1913	Phyllodocidae		Phyllodocida	Aciculata				Polychaeta		Annelida					yes
Phyllodoce patagonica (Kinberg, 1866)	Phyllodocidae		Phyllodocida	Aciculata				Polychaeta		Annelida					yes
Phyllodoce sanctijosephi Gravier, 1900	Phyllodocidae		Phyllodocida	Aciculata				Polychaeta		Annelida					yes
Phyllodoce sp. 1* NIWA S1065 E	Phyllodocidae		Phyllodocida	Aciculata				Polychaeta		Annelida	yes				yes
Pirakia sp.* NIWA (Knox register 4186) E	Phyllodocidae		Phyllodocida	Aciculata				Polychaeta		Annelida	yes				yes
Protomystides sp.* NIWA S1055 E	Phyllodocidae		Phyllodocida	Aciculata				Polychaeta		Annelida	yes				yes
Pterocirrus brevicornis Ehlers, 1904 E	Phyllodocidae		Phyllodocida	Aciculata				Polychaeta		Annelida	yes				yes
Pterocirrus hunteri Benham, 1921	Phyllodocidae		Phyllodocida	Aciculata				Polychaeta		Annelida					yes
Pterocirrus sp.* NIWA B224 E	Phyllodocidae		Phyllodocida	Aciculata				Polychaeta		Annelida	yes				yes
Sige sp.* NIWA S1060 E	Phyllodocidae		Phyllodocida	Aciculata				Polychaeta		Annelida	yes				yes
Ancistrosyllis sp.* Galathea 612, Glasby n. sp. in prep. E	Pilargidae		Phyllodocida	Aciculata				Polychaeta		Annelida	yes				yes
Glyphohesione sp.* NIWA S1060C, Glasby n. sp. in prep. E	Pilargidae		Phyllodocida	Aciculata				Polychaeta		Annelida	yes				yes
Litocorsa sp.* NIWA Stn Q727, Glasby n. sp. in prep. E	Pilargidae		Phyllodocida	Aciculata				Polychaeta		Annelida	yes				yes
Synelmis knoxi Glasby, 2003 E	Pilargidae		Phyllodocida	Aciculata				Polychaeta		Annelida	yes				yes
Pisione oerstedi Grube, 1857	Pisionidae		Phyllodocida	Aciculata				Polychaeta		Annelida					yes
Antinoe epitoca Monro, 1930	Polynoidae		Phyllodocida	Aciculata				Polychaeta		Annelida					yes
Antinoe kermadecensis (McIntosh, 1885) E	Polynoidae		Phyllodocida	Aciculata				Polychaeta		Annelida	yes				yes
Antinoe purpureus Knox, 1960 E	Polynoidae		Phyllodocida	Aciculata				Polychaeta		Annelida	yes				yes
Antinoella antarctica (Bergstrom, 1916)	Polynoidae		Phyllodocida	Aciculata				Polychaeta		Annelida					yes
Austrolaenilla bidentata Averintsev, 1978	Polynoidae		Phyllodocida	Aciculata				Polychaeta		Annelida					yes
Austrolaenilla fulgens (Pruvot in Fauvel, 1936)	Polynoidae		Phyllodocida	Aciculata				Polychaeta		Annelida					yes
Bathyvitiazia pettibonae Kirkgaard, 1995	Polynoidae		Phyllodocida	Aciculata				Polychaeta		Annelida					yes
Benhamipolynoe antipathicola (Benham, 1927)	Polynoidae		Phyllodocida	Aciculata				Polychaeta		Annelida					yes
Benhamipolynoe sp. * NIWA E855	Polynoidae		Phyllodocida	Aciculata				Polychaeta		Annelida					yes
Branchipolynoe sp.* NIWA KAH0011/12	Polynoidae		Phyllodocida	Aciculata				Polychaeta		Annelida					yes
Disconatis accolus (Estcourt, 1967) E	Polynoidae		Phyllodocida	Aciculata				Polychaeta		Annelida	yes				yes
Eunoe campbellica Averintsev, 1978	Polynoidae		Phyllodocida	Aciculata				Polychaeta		Annelida					yes
Eunoe iphionoides McIntosh, 1885	Polynoidae		Phyllodocida	Aciculata				Polychaeta		Annelida					yes
Eunoe kermadeca Kirkegaard, 1995 E	Polynoidae		Phyllodocida	Aciculata				Polychaeta		Annelida	yes				yes
Eunoe leiotentaculata Averintsev, 1978	Polynoidae		Phyllodocida	Aciculata				Polychaeta		Annelida					yes
Eunoe opalina McIntosh, 1885	Polynoidae		Phyllodocida	Aciculata				Polychaeta		Annelida					yes
Eunoe sp.* MONZ ZW1458	Polynoidae		Phyllodocida	Aciculata				Polychaeta		Annelida					yes
Euphione ornata Knox, 1960 E	Polynoidae		Phyllodocida	Aciculata				Polychaeta		Annelida	yes				yes
Euphione squamosa (Quatrefages, 1865)	Polynoidae		Phyllodocida	Aciculata				Polychaeta		Annelida					yes
Gattyana australis Averintsev, 1978	Polynoidae		Phyllodocida	Aciculata				Polychaeta		Annelida					yes
Gen. et sp. indet.* NIWA K872	Polynoidae		Phyllodocida	Aciculata				Polychaeta		Annelida					yes
Gen. et sp. indet.* NIWA S1055	Polynoidae		Phyllodocida	Aciculata				Polychaeta		Annelida					yes
Harmothoe crosetensis (McIntosh, 1885)	Polynoidae		Phyllodocida	Aciculata				Polychaeta		Annelida					yes
Harmothoe praeclara (Haswell, 1883)	Polynoidae		Phyllodocida	Aciculata				Polychaeta		Annelida					yes
Harmothoe sp. Kirkegaard, 1995	Polynoidae		Phyllodocida	Aciculata				Polychaeta		Annelida					yes
Harmothoe spinosa Kinberg, 1857	Polynoidae		Phyllodocida	Aciculata				Polychaeta		Annelida					yes
Hyperhalosydna magnipalpa (McIntosh, 1885)	Polynoidae		Phyllodocida	Aciculata				Polychaeta		Annelida					yes
Hyperhalosydna platycirrus (McIntosh, 1885)	Polynoidae		Phyllodocida	Aciculata				Polychaeta		Annelida					yes
Hyperhalosydna striata (Kinberg, 1858)	Polynoidae		Phyllodocida	Aciculata				Polychaeta		Annelida					yes
Lagisca longipalpa Kirkegaard, 1995 E	Polynoidae		Phyllodocida	Aciculata				Polychaeta		Annelida	yes				yes
Lagisca torbeni Kirkegaard, 1995	Polynoidae		Phyllodocida	Aciculata				Polychaeta		Annelida					yes
Lepidametria brunnea Knox, 1960 E	Polynoidae		Phyllodocida	Aciculata				Polychaeta		Annelida	yes				yes
Lepidasthenia platylepsis Knox, 1960 E	Polynoidae		Phyllodocida	Aciculata				Polychaeta		Annelida	yes				yes
Lepidastheniella aucklandica (Schmarda, 1861) E	Polynoidae		Phyllodocida	Aciculata				Polychaeta		Annelida	yes				yes
Lepidastheniella comma (Thomson, 1901) E	Polynoidae		Phyllodocida	Aciculata				Polychaeta		Annelida	yes				yes
Lepidastheniella monroi Benham, 1950 E	Polynoidae		Phyllodocida	Aciculata				Polychaeta		Annelida	yes				yes
Lepidonotus ambigua Knox, 1960 E	Polynoidae		Phyllodocida	Aciculata				Polychaeta		Annelida	yes				yes
Lepidonotus banksi Knox, 1951 E	Polynoidae		Phyllodocida	Aciculata				Polychaeta		Annelida	yes				yes
Lepidonotus fiordlandica Knox, 1956 E	Polynoidae		Phyllodocida	Aciculata				Polychaeta		Annelida	yes				yes
Lepidonotus jacksoni Kinberg, 1856	Polynoidae		Phyllodocida	Aciculata				Polychaeta		Annelida					yes
Lepidonotus macrolepidotus (Schmarda, 1861)	Polynoidae		Phyllodocida	Aciculata				Polychaeta		Annelida					yes
Lepidonotus polychromus Schmarda, 1861	Polynoidae		Phyllodocida	Aciculata				Polychaeta		Annelida					yes
Lepidonotus purpureus Potts, 1910	Polynoidae		Phyllodocida	Aciculata				Polychaeta		Annelida					yes
Lepidonotus sinclairi Baird, 1865	Polynoidae		Phyllodocida	Aciculata				Polychaeta		Annelida					yes
Macellicephala abyssicola Fauvel, 1913	Polynoidae		Phyllodocida	Aciculata				Polychaeta		Annelida					yes
Macellicephala hadalis Kirkegaard, 1956	Polynoidae		Phyllodocida	Aciculata				Polychaeta		Annelida					yes
Macellicephala mirabilis (McIntosh, 1885)	Polynoidae		Phyllodocida	Aciculata				Polychaeta		Annelida					yes
Paralepidonotus ampulliferus (Grube, 1878) A	Polynoidae		Phyllodocida	Aciculata				Polychaeta		Annelida			yes		yes
Polyeunoa laevis McIntosh, 1885	Polynoidae		Phyllodocida	Aciculata				Polychaeta		Annelida					yes
Polyeunoa monroi Averintsev, 1978	Polynoidae		Phyllodocida	Aciculata				Polychaeta		Annelida					yes
Polynoe regalis (Benham, 1927) E	Polynoidae		Phyllodocida	Aciculata				Polychaeta		Annelida	yes				yes
Scalisetosus australiensis Benham, 1915	Polynoidae		Phyllodocida	Aciculata				Polychaeta		Annelida					yes
Thermiphione? sp. NIWA KAH0011/12	Polynoidae		Phyllodocida	Aciculata				Polychaeta		Annelida					yes
Tottonpolynoe symantipatharia Pettibone, 1991	Polynoidae		Phyllodocida	Aciculata				Polychaeta		Annelida					yes
Euthalenessa festiva (Grube, 1875)	Sigalionidae		Phyllodocida	Aciculata				Polychaeta		Annelida					yes
Euthalenessa fimbriata (McIntosh, 1885)	Sigalionidae		Phyllodocida	Aciculata				Polychaeta		Annelida					yes
Labiosthenolepis laevis (McIntosh, 1885) E	Sigalionidae		Phyllodocida	Aciculata				Polychaeta		Annelida	yes				yes
Leanira quatrefagesi Kinberg, 1855	Sigalionidae		Phyllodocida	Aciculata				Polychaeta		Annelida					yes
Leanira sp.* NIWA S1055	Sigalionidae		Phyllodocida	Aciculata				Polychaeta		Annelida					yes
Pelogenia antipoda Schmarda, 1861 E	Sigalionidae		Phyllodocida	Aciculata				Polychaeta		Annelida	yes				yes
Pelogenia semiglabra (Monro, 1936) E	Sigalionidae		Phyllodocida	Aciculata				Polychaeta		Annelida	yes				yes
Sigalion oviger Monro, 1924	Sigalionidae		Phyllodocida	Aciculata				Polychaeta		Annelida					yes
Sthenelais chathamensis Knox, 1960 E	Sigalionidae		Phyllodocida	Aciculata				Polychaeta		Annelida	yes				yes
Sthenelais novaezealandiae Monro, 1936 E	Sigalionidae		Phyllodocida	Aciculata				Polychaeta		Annelida	yes				yes
Sthenelais taurangaensis Augener, 1927 E	Sigalionidae		Phyllodocida	Aciculata				Polychaeta		Annelida	yes				yes
Sthenolepis magellanica (McIntosh, 1885)	Sigalionidae		Phyllodocida	Aciculata				Polychaeta		Annelida					yes
Clavodorum sp.* NIWA S1066	Sphaerodoridae		Phyllodocida	Aciculata				Polychaeta		Annelida					yes
Ephesiella sp.* NIWA S1053	Sphaerodoridae		Phyllodocida	Aciculata				Polychaeta		Annelida					yes
Sphaerodoropsis sp. 1* NIWA S1053	Sphaerodoridae		Phyllodocida	Aciculata				Polychaeta		Annelida					yes
Sphaerodoropsis sp. 2* NIWA S1065	Sphaerodoridae		Phyllodocida	Aciculata				Polychaeta		Annelida					yes
Amblyosyllis granosa Ehlers, 1897	Syllidae		Phyllodocida	Aciculata				Polychaeta		Annelida					yes
Autolytus charcoti Gravier, 1906	Syllidae		Phyllodocida	Aciculata				Polychaeta		Annelida					yes
Autolytus chathamensis Knox, 1960 E	Syllidae		Phyllodocida	Aciculata				Polychaeta		Annelida	yes				yes
Autolytus maclearanus McIntosh, 1885	Syllidae		Phyllodocida	Aciculata				Polychaeta		Annelida					yes
Autolytus monoceros (Ehlers, 1907) E	Syllidae		Phyllodocida	Aciculata				Polychaeta		Annelida	yes				yes
Brania furcelligera (Augener, 1913)	Syllidae		Phyllodocida	Aciculata				Polychaeta		Annelida					yes
Brania kerguelensis (McIntosh, 1885)	Syllidae		Phyllodocida	Aciculata				Polychaeta		Annelida					yes
Brania rhopalophora (Ehlers, 1897)	Syllidae		Phyllodocida	Aciculata				Polychaeta		Annelida					yes
Clavisyllis alternata Knox, 1957 E	Syllidae		Phyllodocida	Aciculata				Polychaeta		Annelida	yes	yes			yes
Eusyllis aciculata (Knox, 1960) E f	Syllidae		Phyllodocida	Aciculata				Polychaeta		Annelida	yes			yes
Eusyllis kerguelensis McIntosh, 1885	Syllidae		Phyllodocida	Aciculata				Polychaeta		Annelida					yes
Exogone heterosetosa McIntosh, 1885	Syllidae		Phyllodocida	Aciculata				Polychaeta		Annelida					yes
Exogone sp. Stull 1979	Syllidae		Phyllodocida	Aciculata				Polychaeta		Annelida					yes
Haplosyllis spongicola (Grube, 1855)	Syllidae		Phyllodocida	Aciculata				Polychaeta		Annelida					yes
Langerhansia anops (Ehlers, 1897)	Syllidae		Phyllodocida	Aciculata				Polychaeta		Annelida					yes
Langerhansia ferrugina (Langerhans, 1881)	Syllidae		Phyllodocida	Aciculata				Polychaeta		Annelida					yes
Nudisyllis tinihekea Knox & Cameron, 1970 E	Syllidae		Phyllodocida	Aciculata				Polychaeta		Annelida	yes	yes			yes
Odontosyllis ?corruscans (Haswell, 1886)	Syllidae		Phyllodocida	Aciculata				Polychaeta		Annelida					yes
Odontosyllis maorioria Knox, 1960 E	Syllidae		Phyllodocida	Aciculata				Polychaeta		Annelida	yes				yes
Odontosyllis picta (Kinberg, 1866)	Syllidae		Phyllodocida	Aciculata				Polychaeta		Annelida					yes
Odontosyllis polycera (Schmarda, 1861)	Syllidae		Phyllodocida	Aciculata				Polychaeta		Annelida					yes
Odontosyllis psammochroma Augener, 1924 E	Syllidae		Phyllodocida	Aciculata				Polychaeta		Annelida	yes				yes
Odontosyllis suteri Benham, 1915 E	Syllidae		Phyllodocida	Aciculata				Polychaeta		Annelida	yes				yes
Opisthosyllis australis Augener, 1913	Syllidae		Phyllodocida	Aciculata				Polychaeta		Annelida					yes
Opisthosyllis macroura (Schmarda, 1861) E	Syllidae		Phyllodocida	Aciculata				Polychaeta		Annelida	yes				yes
Pionosyllis comosa Gravier, 1906	Syllidae		Phyllodocida	Aciculata				Polychaeta		Annelida					yes
Pionosyllis ehlersiaeformis Augener, 1913	Syllidae		Phyllodocida	Aciculata				Polychaeta		Annelida					yes
Pionosyllis nutrix Monro, 1936	Syllidae		Phyllodocida	Aciculata				Polychaeta		Annelida					yes
Pionosyllis stylifera Ehlers, 1913	Syllidae		Phyllodocida	Aciculata				Polychaeta		Annelida					yes
Pionosyllis weissmannioides Augener, 1913	Syllidae		Phyllodocida	Aciculata				Polychaeta		Annelida					yes
Sphaerosyllis kerguelensis McIntosh, 1885	Syllidae		Phyllodocida	Aciculata				Polychaeta		Annelida					yes
Sphaerosyllis nathani San Martin & Lopez, 1998	Syllidae		Phyllodocida	Aciculata				Polychaeta		Annelida					yes
Sphaerosyllis perspicax Ehlers, 1908	Syllidae		Phyllodocida	Aciculata				Polychaeta		Annelida					yes
Sphaerosyllis sp. Riser 1984	Syllidae		Phyllodocida	Aciculata				Polychaeta		Annelida					yes
Syllides articulosa Ehlers, 1897	Syllidae		Phyllodocida	Aciculata				Polychaeta		Annelida					yes
Syllides sp. Riser 1984	Syllidae		Phyllodocida	Aciculata				Polychaeta		Annelida					yes
Syllis ramosa McIntosh, 1885	Syllidae		Phyllodocida	Aciculata				Polychaeta		Annelida					yes
Trypanosyllis gigantea (McIntosh, 1885)	Syllidae		Phyllodocida	Aciculata				Polychaeta		Annelida					yes
Trypanosyllis taeniaeformis (Haswell, 1886)	Syllidae		Phyllodocida	Aciculata				Polychaeta		Annelida					yes
Typosyllis armillaris (Muller, 1771)	Syllidae		Phyllodocida	Aciculata				Polychaeta		Annelida					yes
Typosyllis attenuata Knox, 1960 E sp. inquir.	Syllidae		Phyllodocida	Aciculata				Polychaeta		Annelida	yes				yes
Typosyllis brachycola (Ehlers, 1897)	Syllidae		Phyllodocida	Aciculata				Polychaeta		Annelida					yes
Typosyllis hyalina (Grube,1863)	Syllidae		Phyllodocida	Aciculata				Polychaeta		Annelida					yes
Typosyllis lutea Imajima, 1960	Syllidae		Phyllodocida	Aciculata				Polychaeta		Annelida					yes
Typosyllis prolifera(Krohn, 1852)	Syllidae		Phyllodocida	Aciculata				Polychaeta		Annelida					yes
Typosyllis variegata (Grube, 1860)	Syllidae		Phyllodocida	Aciculata				Polychaeta		Annelida					yes
Tomopteris elegans Chun, 1887	Tomopteridae		Phyllodocida	Aciculata				Polychaeta		Annelida					yes
Tomopteris septentrionalis Steenstrup in Quatrefages, 1865	Tomopteridae		Phyllodocida	Aciculata				Polychaeta		Annelida					yes
Sagitella kowalewskii Wagner, 1872	Typhloscolecidae		Phyllodocida	Aciculata				Polychaeta		Annelida					yes
Dawbinia aucklandica Benham, 1950 E			Phyllodocida	Aciculata				Polychaeta		Annelida	yes	yes			yes
Abarenicola affinis (Ashworth, 1903) E	Arenicolidae		Scolecida					Polychaeta		Annelida	yes				yes
Abarenicola devia Wells, 1963	Arenicolidae		Scolecida					Polychaeta		Annelida					yes
Abarenicola insularum Wells, 1963	Arenicolidae		Scolecida					Polychaeta		Annelida					yes
Barantolla lepte Hutchings, 1974 A	Capitellidae		Scolecida					Polychaeta		Annelida			yes		yes
Capitella capitata (Fabricius, 1780)	Capitellidae		Scolecida					Polychaeta		Annelida					yes
Capitella perarmata (Gravier, 1911)	Capitellidae		Scolecida					Polychaeta		Annelida					yes
Capitellethus dispar (Ehlers, 1907)	Capitellidae		Scolecida					Polychaeta		Annelida					yes
Capitellethus zeylanicus (Willey, 1905)	Capitellidae		Scolecida					Polychaeta		Annelida					yes
Heteromastus filiformis (Claparede, 1864)	Capitellidae		Scolecida					Polychaeta		Annelida					yes
Leiochrus sp.* NIWA S1065	Capitellidae		Scolecida					Polychaeta		Annelida					yes
Notomastus cf. hemipodus Hartman, 1947	Capitellidae		Scolecida					Polychaeta		Annelida					yes
Notomastus sp. Kirkegaard 1956	Capitellidae		Scolecida					Polychaeta		Annelida					yes
Notomastus sp. Knox 1965	Capitellidae		Scolecida					Polychaeta		Annelida					yes
Notomastus sp. stull 1979	Capitellidae		Scolecida					Polychaeta		Annelida					yes
Peresiella sp.* NIWA S1071	Capitellidae		Scolecida					Polychaeta		Annelida					yes
Cossura consimilis Read, 2000 E	Cossuridae		Scolecida					Polychaeta		Annelida	yes				yes
Asychis amphiglyptus (Ehlers, 1897)	Maldanidae		Scolecida					Polychaeta		Annelida					yes
Asychis sp.* NIWA C802 E	Maldanidae		Scolecida					Polychaeta		Annelida	yes				yes
Asychis trifilosus Augener, 1926 E	Maldanidae		Scolecida					Polychaeta		Annelida	yes				yes
Axiothella quadrimaculata Augener, 1914	Maldanidae		Scolecida					Polychaeta		Annelida					yes
Axiothella serrata Kudenov & Read, 1978 E	Maldanidae		Scolecida					Polychaeta		Annelida	yes				yes
Axiothella sp. NIWA Y10435 E*	Maldanidae		Scolecida					Polychaeta		Annelida	yes				yes
Euclymene aucklandica Augener, 1923 E	Maldanidae		Scolecida					Polychaeta		Annelida	yes				yes
Euclymene insecta (Ehlers, 1904) E	Maldanidae		Scolecida					Polychaeta		Annelida	yes				yes
Lumbriclymene cf. cylindricauda Sars, 1872* NIWA G246	Maldanidae		Scolecida					Polychaeta		Annelida					yes
Macroclymenella stewartensis Augener, 1926 E	Maldanidae		Scolecida					Polychaeta		Annelida	yes	yes			yes
Maldane theodori (Augener, 1926) E	Maldanidae		Scolecida					Polychaeta		Annelida	yes				yes
Maldanella harai (Izuka, 1902)	Maldanidae		Scolecida					Polychaeta		Annelida					yes
Maldanella neozealaniae McIntosh, 1885 E	Maldanidae		Scolecida					Polychaeta		Annelida	yes				yes
Metasychis sp.* NIWA C173	Maldanidae		Scolecida					Polychaeta		Annelida					yes
Nicomache aff. ohtai Miura & Hashimoto, 1991 NIWA Sonne S0191-2/66 E*	Maldanidae		Scolecida					Polychaeta		Annelida	yes				yes
Nicomache plimmertonensis Augener, 1926 E	Maldanidae		Scolecida					Polychaeta		Annelida	yes				yes
Nicomache sp. Augener 1924 E	Maldanidae		Scolecida					Polychaeta		Annelida	yes				yes
Nicomache sp. Stull 1979 E	Maldanidae		Scolecida					Polychaeta		Annelida	yes				yes
Nicomache sp.* NIWA K78	Maldanidae		Scolecida					Polychaeta		Annelida					yes
Notoproctus sp.* NIWA E794	Maldanidae		Scolecida					Polychaeta		Annelida					yes
Petaloproctus terricolus Quatrefages, 1865* NIWA O327A	Maldanidae		Scolecida					Polychaeta		Annelida					yes
Praxillura sp. Stull 1979 E	Maldanidae		Scolecida					Polychaeta		Annelida	yes				yes
Rhodine intermedia Arwidsson, 1911	Maldanidae		Scolecida					Polychaeta		Annelida					yes
Ammotrypanella arctica McIntosh, 1879	Opheliidae		Scolecida					Polychaeta		Annelida					yes
Armandia maculata (Webster, 1884)	Opheliidae		Scolecida					Polychaeta		Annelida					yes
Euzonus otagoensis Probert, 1976 E	Opheliidae		Scolecida					Polychaeta		Annelida	yes				yes
Ophelina aulogastrella Hartman & Fauchald, 1971	Opheliidae		Scolecida					Polychaeta		Annelida					yes
Ophelina breviata (Ehlers, 1913)	Opheliidae		Scolecida					Polychaeta		Annelida					yes
Ophelina sp.* NIWA S1060C, S1049D	Opheliidae		Scolecida					Polychaeta		Annelida					yes
Califia sp.* NIWA S1065H	Orbiniidae		Scolecida					Polychaeta		Annelida					yes
Leitoscoloplos kerguelensis (McIntosh, 1885)	Orbiniidae		Scolecida					Polychaeta		Annelida					yes
Leitoscoloplos sp.* NIWA S0377B	Orbiniidae		Scolecida					Polychaeta		Annelida					yes
Leitoscoloplos sp.* NIWA S1065I	Orbiniidae		Scolecida					Polychaeta		Annelida					yes
Leitoscoloplos sp.* NIWA S1071C	Orbiniidae		Scolecida					Polychaeta		Annelida					yes
Naineris laevigata (Grube, 1855)	Orbiniidae		Scolecida					Polychaeta		Annelida					yes
Naineris sp.* NIWA S1071C	Orbiniidae		Scolecida					Polychaeta		Annelida					yes
Orbinia papillosa (Ehlers, 1907) E	Orbiniidae		Scolecida					Polychaeta		Annelida	yes				yes
Phylo felix Kinberg, 1866	Orbiniidae		Scolecida					Polychaeta		Annelida					yes
Phylo novazealandiae Day, 1977 E	Orbiniidae		Scolecida					Polychaeta		Annelida	yes				yes
Proscoloplos cygnochaetus Day, 1954*	Orbiniidae		Scolecida					Polychaeta		Annelida					yes
Scoloplos (Leodamas) ohlini (Ehlers, 1900)	Orbiniidae		Scolecida					Polychaeta		Annelida					yes
Scoloplos cylindrifer Ehlers, 1904 E	Orbiniidae		Scolecida					Polychaeta		Annelida	yes				yes
Scoloplos sp.* NIWA S1065J	Orbiniidae		Scolecida					Polychaeta		Annelida					yes
Scoloplos sp.* NIWA S1071C	Orbiniidae		Scolecida					Polychaeta		Annelida					yes
Aricidea (Acmira) simplex (Day, 1963)	Paraonidae		Scolecida					Polychaeta		Annelida					yes
Aricidea (Allia) sp.* NIWA S371	Paraonidae		Scolecida					Polychaeta		Annelida					yes
Aricidea sp.* NIWA S1049	Paraonidae		Scolecida					Polychaeta		Annelida					yes
Aricidea sp.* S1072	Paraonidae		Scolecida					Polychaeta		Annelida					yes
Levinsenia gracilis (Tauber, 1879)	Paraonidae		Scolecida					Polychaeta		Annelida					yes
Levinsenia sp.* NIWA S1049	Paraonidae		Scolecida					Polychaeta		Annelida					yes
Levinsenia sp.* NIWA S1072	Paraonidae		Scolecida					Polychaeta		Annelida					yes
Paradoneis lyra (Southern, 1914)	Paraonidae		Scolecida					Polychaeta		Annelida					yes
Paraonella sp.* NIWA S1049	Paraonidae		Scolecida					Polychaeta		Annelida					yes
Paraonella sp.* NIWA S1072	Paraonidae		Scolecida					Polychaeta		Annelida					yes
Asclerocheilus tasmanius Kirkegaard, 1995 E	Scalibregmatidae		Scolecida					Polychaeta		Annelida	yes				yes
Hyboscolex dicranochaetus (Schmarda, 1861)	Scalibregmatidae		Scolecida					Polychaeta		Annelida					yes
Hyboscolex homochaetus (Schmarda, 1861) E	Scalibregmatidae		Scolecida					Polychaeta		Annelida	yes				yes
Hyboscolex longiseta Schmarda, 1861	Scalibregmatidae		Scolecida					Polychaeta		Annelida					yes
Hyboscolex reticulatus (McIntosh, 1885) E	Scalibregmatidae		Scolecida					Polychaeta		Annelida	yes				yes
Kebuita sp.* NIWA S1071A	Scalibregmatidae		Scolecida					Polychaeta		Annelida					yes
Pseudoscalibregma sp.* NIWA, S1060D	Scalibregmatidae		Scolecida					Polychaeta		Annelida					yes
Scalibregma inflatum Rathke, 1843	Scalibregmatidae		Scolecida					Polychaeta		Annelida					yes
Travisia glandulosa McIntosh, 1879	Scalibregmatidae		Scolecida					Polychaeta		Annelida					yes
Travisia kerguelensis McIntosh, 1885	Scalibregmatidae		Scolecida					Polychaeta		Annelida					yes
Travisia olens Ehlers, 1897	Scalibregmatidae		Scolecida					Polychaeta		Annelida					yes
Travisia profundi Chamberlin, 1919	Scalibregmatidae		Scolecida					Polychaeta		Annelida					yes
Alicorhagia usitata Theron, Meyer & Ryke, 1971	Alicorhagiidae	Endeostigmata	Sarcoptiformes	Acariformes		Acari	Acaromorpha	Arachnida	Chelicerata	Arthopoda						yes
Nanorchestes antarcticus Strandtmann, 1963	Nanorchestidae	Endeostigmata	Sarcoptiformes	Acariformes		Acari	Acaromorpha	Arachnida	Chelicerata	Arthopoda						yes
Nanorchestes dicrosetus Luxton, 1984	Nanorchestidae	Endeostigmata	Sarcoptiformes	Acariformes		Acari	Acaromorpha	Arachnida	Chelicerata	Arthopoda						yes
Speleorchestes sp.	Nanorchestidae	Endeostigmata	Sarcoptiformes	Acariformes		Acari	Acaromorpha	Arachnida	Chelicerata	Arthopoda						yes
Bimichaelia novazealandica Womersley, 1944	Pachygnathidae	Endeostigmata	Sarcoptiformes	Acariformes		Acari	Acaromorpha	Arachnida	Chelicerata	Arthopoda						yes
Acarus farris (Oudemans, 1905) A	Acaridae	Oribatida � astigmata	Sarcoptiformes	Acariformes		Acari	Acaromorpha	Arachnida	Chelicerata	Arthopoda			yes			yes
Acarus immobilis Griffiths, 1964 A	Acaridae	Oribatida � astigmata	Sarcoptiformes	Acariformes		Acari	Acaromorpha	Arachnida	Chelicerata	Arthopoda			yes			yes
Acarus siro (Linnaeus, 1758) A	Acaridae	Oribatida � astigmata	Sarcoptiformes	Acariformes		Acari	Acaromorpha	Arachnida	Chelicerata	Arthopoda			yes			yes
Cosmoglyphus laarmani Samsinak, 1966	Acaridae	Oribatida � astigmata	Sarcoptiformes	Acariformes		Acari	Acaromorpha	Arachnida	Chelicerata	Arthopoda						yes
Forcellinia galleriella (Womersley, 1963)	Acaridae	Oribatida � astigmata	Sarcoptiformes	Acariformes		Acari	Acaromorpha	Arachnida	Chelicerata	Arthopoda						yes
Kuzinia levis (Dujardin, 1849) A	Acaridae	Oribatida � astigmata	Sarcoptiformes	Acariformes		Acari	Acaromorpha	Arachnida	Chelicerata	Arthopoda			yes			yes
Mycetoglyphus fungivorus (Oudemans, 1932)	Acaridae	Oribatida � astigmata	Sarcoptiformes	Acariformes		Acari	Acaromorpha	Arachnida	Chelicerata	Arthopoda						yes
Neotropacarus bakeri (Collyer, 1967)	Acaridae	Oribatida � astigmata	Sarcoptiformes	Acariformes		Acari	Acaromorpha	Arachnida	Chelicerata	Arthopoda						yes
Rhizoglyphus echinopus (Fumouze & Robin, 1868)	Acaridae	Oribatida � astigmata	Sarcoptiformes	Acariformes		Acari	Acaromorpha	Arachnida	Chelicerata	Arthopoda						yes
Rhizoglyphus minutus Manson, 1972 A	Acaridae	Oribatida � astigmata	Sarcoptiformes	Acariformes		Acari	Acaromorpha	Arachnida	Chelicerata	Arthopoda			yes			yes
Rhizoglyphus ogdeni Fan & Zhang, 2004 E	Acaridae	Oribatida � astigmata	Sarcoptiformes	Acariformes		Acari	Acaromorpha	Arachnida	Chelicerata	Arthopoda	yes					yes
Rhizoglyphus ranunculi Manson, 1972	Acaridae	Oribatida � astigmata	Sarcoptiformes	Acariformes		Acari	Acaromorpha	Arachnida	Chelicerata	Arthopoda						yes
Rhizoglyphus robini Clapar�de, 1869	Acaridae	Oribatida � astigmata	Sarcoptiformes	Acariformes		Acari	Acaromorpha	Arachnida	Chelicerata	Arthopoda						yes
Sancassania berlesi (Michael, 1903)	Acaridae	Oribatida � astigmata	Sarcoptiformes	Acariformes		Acari	Acaromorpha	Arachnida	Chelicerata	Arthopoda						yes
Schwiebea talpa Oudemans, 1916	Acaridae	Oribatida � astigmata	Sarcoptiformes	Acariformes		Acari	Acaromorpha	Arachnida	Chelicerata	Arthopoda						yes
Thryeophagus australis Clark, 2009	Acaridae	Oribatida � astigmata	Sarcoptiformes	Acariformes		Acari	Acaromorpha	Arachnida	Chelicerata	Arthopoda						yes
Thyreophagus australis Clark, 2009	Acaridae	Oribatida � astigmata	Sarcoptiformes	Acariformes		Acari	Acaromorpha	Arachnida	Chelicerata	Arthopoda						yes
Thyreophagus entomophagus (Laboulb�ne, 1852)	Acaridae	Oribatida � astigmata	Sarcoptiformes	Acariformes		Acari	Acaromorpha	Arachnida	Chelicerata	Arthopoda						yes
Tyrophagus casei (Oudemans, 1910)	Acaridae	Oribatida � astigmata	Sarcoptiformes	Acariformes		Acari	Acaromorpha	Arachnida	Chelicerata	Arthopoda						yes
Tyrophagus communis Fan & Zhang, 2007	Acaridae	Oribatida � astigmata	Sarcoptiformes	Acariformes		Acari	Acaromorpha	Arachnida	Chelicerata	Arthopoda						yes
Tyrophagus curvipenis Fain & Fauvel, 1993	Acaridae	Oribatida � astigmata	Sarcoptiformes	Acariformes		Acari	Acaromorpha	Arachnida	Chelicerata	Arthopoda						yes
Tyrophagus lini (Oudemans, 1924)	Acaridae	Oribatida � astigmata	Sarcoptiformes	Acariformes		Acari	Acaromorpha	Arachnida	Chelicerata	Arthopoda						yes
Tyrophagus longior (Gervais, 1844)	Acaridae	Oribatida � astigmata	Sarcoptiformes	Acariformes		Acari	Acaromorpha	Arachnida	Chelicerata	Arthopoda						yes
Tyrophagus macfarlanei Fan & Zhang, 2007	Acaridae	Oribatida � astigmata	Sarcoptiformes	Acariformes		Acari	Acaromorpha	Arachnida	Chelicerata	Arthopoda						yes
Tyrophagus neiswanderi Johnston & Brice, 1965	Acaridae	Oribatida � astigmata	Sarcoptiformes	Acariformes		Acari	Acaromorpha	Arachnida	Chelicerata	Arthopoda						yes
Tyrophagus putrescentiae (Schrank, 1781) A	Acaridae	Oribatida � astigmata	Sarcoptiformes	Acariformes		Acari	Acaromorpha	Arachnida	Chelicerata	Arthopoda			yes			yes
Tyrophagus robertsonae Lynch, 1989	Acaridae	Oribatida � astigmata	Sarcoptiformes	Acariformes		Acari	Acaromorpha	Arachnida	Chelicerata	Arthopoda						yes
Tyrophagus savasi Lynch, 1989	Acaridae	Oribatida � astigmata	Sarcoptiformes	Acariformes		Acari	Acaromorpha	Arachnida	Chelicerata	Arthopoda						yes
Tyrophagus similis Volgin, 1949	Acaridae	Oribatida � astigmata	Sarcoptiformes	Acariformes		Acari	Acaromorpha	Arachnida	Chelicerata	Arthopoda						yes
Tyrophagus vanheurni Oudemans, 1924	Acaridae	Oribatida � astigmata	Sarcoptiformes	Acariformes		Acari	Acaromorpha	Arachnida	Chelicerata	Arthopoda						yes
Alloptes (Sternalloptes) bisetatus (Haller, 1882)	Alloptidae	Oribatida � astigmata	Sarcoptiformes	Acariformes		Acari	Acaromorpha	Arachnida	Chelicerata	Arthopoda						yes
Alloptes mucronatus Trouessart, 1899	Alloptidae	Oribatida � astigmata	Sarcoptiformes	Acariformes		Acari	Acaromorpha	Arachnida	Chelicerata	Arthopoda						yes
Alloptes oxylobus Dubinin, 1951	Alloptidae	Oribatida � astigmata	Sarcoptiformes	Acariformes		Acari	Acaromorpha	Arachnida	Chelicerata	Arthopoda						yes
Alloptes oxylobus Dubinin, 1951	Alloptidae	Oribatida � astigmata	Sarcoptiformes	Acariformes		Acari	Acaromorpha	Arachnida	Chelicerata	Arthopoda						yes
Alloptes stercorarii Dubinin, 1952	Alloptidae	Oribatida � astigmata	Sarcoptiformes	Acariformes		Acari	Acaromorpha	Arachnida	Chelicerata	Arthopoda						yes
Brephosceles constrictus Peterson, 1971	Alloptidae	Oribatida � astigmata	Sarcoptiformes	Acariformes		Acari	Acaromorpha	Arachnida	Chelicerata	Arthopoda						yes
Brephosceles disjunctus Peterson, 1971	Alloptidae	Oribatida � astigmata	Sarcoptiformes	Acariformes		Acari	Acaromorpha	Arachnida	Chelicerata	Arthopoda						yes
Brephosceles lunatus Peterson, 1971	Alloptidae	Oribatida � astigmata	Sarcoptiformes	Acariformes		Acari	Acaromorpha	Arachnida	Chelicerata	Arthopoda						yes
Brephosceles puffini Peterson 1971	Alloptidae	Oribatida � astigmata	Sarcoptiformes	Acariformes		Acari	Acaromorpha	Arachnida	Chelicerata	Arthopoda						yes
Echinacarus rubidus (Trouessart, 1886)	Alloptidae	Oribatida � astigmata	Sarcoptiformes	Acariformes		Acari	Acaromorpha	Arachnida	Chelicerata	Arthopoda						yes
Laminalloptes minor (Trouessart, 1885)	Alloptidae	Oribatida � astigmata	Sarcoptiformes	Acariformes		Acari	Acaromorpha	Arachnida	Chelicerata	Arthopoda						yes
Laminalloptes simplex (Trouessart, 1885)	Alloptidae	Oribatida � astigmata	Sarcoptiformes	Acariformes		Acari	Acaromorpha	Arachnida	Chelicerata	Arthopoda						yes
Microspalax brevipes (M�gnin & Trouessart, 1884)	Alloptidae	Oribatida � astigmata	Sarcoptiformes	Acariformes		Acari	Acaromorpha	Arachnida	Chelicerata	Arthopoda						yes
Analges anthi Mironov, 1985 A	Analgidae	Oribatida � astigmata	Sarcoptiformes	Acariformes		Acari	Acaromorpha	Arachnida	Chelicerata	Arthopoda			yes			yes
Analges nitzschi Haller, 1878 A	Analgidae	Oribatida � astigmata	Sarcoptiformes	Acariformes		Acari	Acaromorpha	Arachnida	Chelicerata	Arthopoda			yes			yes
Analges passerinus (Linnaeus, 1758) A	Analgidae	Oribatida � astigmata	Sarcoptiformes	Acariformes		Acari	Acaromorpha	Arachnida	Chelicerata	Arthopoda			yes			yes
Analges turdinus Mironov, 1985 A	Analgidae	Oribatida � astigmata	Sarcoptiformes	Acariformes		Acari	Acaromorpha	Arachnida	Chelicerata	Arthopoda			yes			yes
Anhemialges gracillimus (Bonnet, 1924)	Analgidae	Oribatida � astigmata	Sarcoptiformes	Acariformes		Acari	Acaromorpha	Arachnida	Chelicerata	Arthopoda						yes
Anhimomegninia longipes (Trouessart, 1899)	Analgidae	Oribatida � astigmata	Sarcoptiformes	Acariformes		Acari	Acaromorpha	Arachnida	Chelicerata	Arthopoda						yes
Hemialges pilgrimi Mironov & Galloway, 2001	Analgidae	Oribatida � astigmata	Sarcoptiformes	Acariformes		Acari	Acaromorpha	Arachnida	Chelicerata	Arthopoda						yes
Kiwialges haastii Bishop, 1985 E	Analgidae	Oribatida � astigmata	Sarcoptiformes	Acariformes		Acari	Acaromorpha	Arachnida	Chelicerata	Arthopoda	yes	yes				yes
Kiwialges palametrichus Gaud & Atyeo, 1970 E	Analgidae	Oribatida � astigmata	Sarcoptiformes	Acariformes		Acari	Acaromorpha	Arachnida	Chelicerata	Arthopoda	yes					yes
Kiwialges phalagotrichus Gaud & Atyeo, 1970 E	Analgidae	Oribatida � astigmata	Sarcoptiformes	Acariformes		Acari	Acaromorpha	Arachnida	Chelicerata	Arthopoda	yes					yes
Megninia androgyna Trouessart 1886	Analgidae	Oribatida � astigmata	Sarcoptiformes	Acariformes		Acari	Acaromorpha	Arachnida	Chelicerata	Arthopoda						yes
Megninia californica Mironov & Galloway, 2001	Analgidae	Oribatida � astigmata	Sarcoptiformes	Acariformes		Acari	Acaromorpha	Arachnida	Chelicerata	Arthopoda						yes
Megninia cubitalis (M�gnin in Robin & M�gnin, 1877)	Analgidae	Oribatida � astigmata	Sarcoptiformes	Acariformes		Acari	Acaromorpha	Arachnida	Chelicerata	Arthopoda						yes
Megninia elongata Trouessart, 1886	Analgidae	Oribatida � astigmata	Sarcoptiformes	Acariformes		Acari	Acaromorpha	Arachnida	Chelicerata	Arthopoda						yes
Megninia gallinulae (Buchholz 1869)	Analgidae	Oribatida � astigmata	Sarcoptiformes	Acariformes		Acari	Acaromorpha	Arachnida	Chelicerata	Arthopoda						yes
Megninia ginglymura (Megnin, 1877)	Analgidae	Oribatida � astigmata	Sarcoptiformes	Acariformes		Acari	Acaromorpha	Arachnida	Chelicerata	Arthopoda						yes
Megninia scapularis Trouessart, 1899	Analgidae	Oribatida � astigmata	Sarcoptiformes	Acariformes		Acari	Acaromorpha	Arachnida	Chelicerata	Arthopoda						yes
Megniniella sp.	Analgidae	Oribatida � astigmata	Sarcoptiformes	Acariformes		Acari	Acaromorpha	Arachnida	Chelicerata	Arthopoda						yes
Metanalges sp.	Analgidae	Oribatida � astigmata	Sarcoptiformes	Acariformes		Acari	Acaromorpha	Arachnida	Chelicerata	Arthopoda						yes
Protalges australis Trouessart, 1885	Analgidae	Oribatida � astigmata	Sarcoptiformes	Acariformes		Acari	Acaromorpha	Arachnida	Chelicerata	Arthopoda						yes
Protalges psittacinus Trouessart, 1885	Analgidae	Oribatida � astigmata	Sarcoptiformes	Acariformes		Acari	Acaromorpha	Arachnida	Chelicerata	Arthopoda						yes
Strelkoviacarus sp. aff. quadratus (Haller, 1882)	Analgidae	Oribatida � astigmata	Sarcoptiformes	Acariformes		Acari	Acaromorpha	Arachnida	Chelicerata	Arthopoda						yes
Atellana papilio Domrow, 1958 A	Atopomelidae	Oribatida � astigmata	Sarcoptiformes	Acariformes		Acari	Acaromorpha	Arachnida	Chelicerata	Arthopoda			yes			yes
Chirodiscoides caviae Hirst, 1917 A	Atopomelidae	Oribatida � astigmata	Sarcoptiformes	Acariformes		Acari	Acaromorpha	Arachnida	Chelicerata	Arthopoda			yes			yes
Murichirus anabiotus Domrow, 1992 A	Atopomelidae	Oribatida � astigmata	Sarcoptiformes	Acariformes		Acari	Acaromorpha	Arachnida	Chelicerata	Arthopoda			yes			yes
Petrogalochirus dycei (Domrow, 1960) A	Atopomelidae	Oribatida � astigmata	Sarcoptiformes	Acariformes		Acari	Acaromorpha	Arachnida	Chelicerata	Arthopoda			yes			yes
Petrogalochirus macropus Fain & Domrow, 1974 A	Atopomelidae	Oribatida � astigmata	Sarcoptiformes	Acariformes		Acari	Acaromorpha	Arachnida	Chelicerata	Arthopoda			yes			yes
Petrogalochirus tasmaniensis Fain, 1972 A	Atopomelidae	Oribatida � astigmata	Sarcoptiformes	Acariformes		Acari	Acaromorpha	Arachnida	Chelicerata	Arthopoda			yes			yes
Bychovskiata obscura Mironov & Dabert, 1997	Avenzoariidae	Oribatida � astigmata	Sarcoptiformes	Acariformes		Acari	Acaromorpha	Arachnida	Chelicerata	Arthopoda						yes
Bychovskiata subcharadrii Dubinin, 1951	Avenzoariidae	Oribatida � astigmata	Sarcoptiformes	Acariformes		Acari	Acaromorpha	Arachnida	Chelicerata	Arthopoda						yes
Bychovskiata thinorni Mironov, 1994	Avenzoariidae	Oribatida � astigmata	Sarcoptiformes	Acariformes		Acari	Acaromorpha	Arachnida	Chelicerata	Arthopoda						yes
Scutomegninia chathamensis Mironov, 1990	Avenzoariidae	Oribatida � astigmata	Sarcoptiformes	Acariformes		Acari	Acaromorpha	Arachnida	Chelicerata	Arthopoda						yes
Scutomegninia phalacrocoracis (W. Dubinin & M. Dubinin, 1940)	Avenzoariidae	Oribatida � astigmata	Sarcoptiformes	Acariformes		Acari	Acaromorpha	Arachnida	Chelicerata	Arthopoda						yes
Zachvatkinia puffini (Buchholz, 1869)	Avenzoariidae	Oribatida � astigmata	Sarcoptiformes	Acariformes		Acari	Acaromorpha	Arachnida	Chelicerata	Arthopoda						yes
Carpoglyphus lactis (Linnaeus, 1767) A	Carpoglyphidae	Oribatida � astigmata	Sarcoptiformes	Acariformes		Acari	Acaromorpha	Arachnida	Chelicerata	Arthopoda			yes			yes
Chortoglyphus arcuatus (Troupeau, 1879) A	Chortoglyphidae	Oribatida � astigmata	Sarcoptiformes	Acariformes		Acari	Acaromorpha	Arachnida	Chelicerata	Arthopoda			yes			yes
Cytodites nudus (Vizioli, 1868)	Cytoditidae	Oribatida � astigmata	Sarcoptiformes	Acariformes		Acari	Acaromorpha	Arachnida	Chelicerata	Arthopoda						yes
Blomia thori novaezealandiae Fain & Galloway, 1993	Echimyopodidae	Oribatida � astigmata	Sarcoptiformes	Acariformes		Acari	Acaromorpha	Arachnida	Chelicerata	Arthopoda						yes
Marsupiopus trichosuri Fain, 1968 A	Echimyopodidae	Oribatida � astigmata	Sarcoptiformes	Acariformes		Acari	Acaromorpha	Arachnida	Chelicerata	Arthopoda			yes			yes
Falculifer rostratus (Buchholz, 1869)	Falculiferidae	Oribatida � astigmata	Sarcoptiformes	Acariformes		Acari	Acaromorpha	Arachnida	Chelicerata	Arthopoda						yes
Hemiphagacarus spinosus (Trouessart, 1898) E	Falculiferidae	Oribatida � astigmata	Sarcoptiformes	Acariformes		Acari	Acaromorpha	Arachnida	Chelicerata	Arthopoda	yes					yes
Pterophagus strictus M�gnin in Robin & M�gnin, 1877	Falculiferidae	Oribatida � astigmata	Sarcoptiformes	Acariformes		Acari	Acaromorpha	Arachnida	Chelicerata	Arthopoda						yes
Spilolichus sp.	Falculiferidae	Oribatida � astigmata	Sarcoptiformes	Acariformes		Acari	Acaromorpha	Arachnida	Chelicerata	Arthopoda						yes
Freyana anatina (Koch, 1844)	Freyaniidae	Oribatida � astigmata	Sarcoptiformes	Acariformes		Acari	Acaromorpha	Arachnida	Chelicerata	Arthopoda						yes
Michaelia sp.	Freyaniidae	Oribatida � astigmata	Sarcoptiformes	Acariformes		Acari	Acaromorpha	Arachnida	Chelicerata	Arthopoda						yes
Morinyssus simplex Gaud & Atyeo, 1982	Freyaniidae	Oribatida � astigmata	Sarcoptiformes	Acariformes		Acari	Acaromorpha	Arachnida	Chelicerata	Arthopoda						yes
Sulanyssus caputmedusae (Trouessart, 1887)	Freyaniidae	Oribatida � astigmata	Sarcoptiformes	Acariformes		Acari	Acaromorpha	Arachnida	Chelicerata	Arthopoda						yes
Coraciacarus muellermotzfeldi Dabert & Alberti, 2008 E �	Gabucinidae	Oribatida � astigmata	Sarcoptiformes	Acariformes		Acari	Acaromorpha	Arachnida	Chelicerata	Arthopoda	yes					yes
Gabucinia sculpturata (Hirst, 1920)	Gabucinidae	Oribatida � astigmata	Sarcoptiformes	Acariformes		Acari	Acaromorpha	Arachnida	Chelicerata	Arthopoda						yes
Glycyphagoides spheniscicola Fain & Galloway, 1993	Glycyphagidae	Oribatida � astigmata	Sarcoptiformes	Acariformes		Acari	Acaromorpha	Arachnida	Chelicerata	Arthopoda						yes
Glycyphagus destructor (Schrank, 1781)	Glycyphagidae	Oribatida � astigmata	Sarcoptiformes	Acariformes		Acari	Acaromorpha	Arachnida	Chelicerata	Arthopoda						yes
Glycyphagus domesticus (de Geer, 1778)	Glycyphagidae	Oribatida � astigmata	Sarcoptiformes	Acariformes		Acari	Acaromorpha	Arachnida	Chelicerata	Arthopoda						yes
Glycyphagus sp.	Glycyphagidae	Oribatida � astigmata	Sarcoptiformes	Acariformes		Acari	Acaromorpha	Arachnida	Chelicerata	Arthopoda						yes
Gohieria fusca (Oudemans, 1902)	Glycyphagidae	Oribatida � astigmata	Sarcoptiformes	Acariformes		Acari	Acaromorpha	Arachnida	Chelicerata	Arthopoda						yes
Hemisarcoptes coccophagus Meyer, 1962 A	Hemisarcoptidae	Oribatida � astigmata	Sarcoptiformes	Acariformes		Acari	Acaromorpha	Arachnida	Chelicerata	Arthopoda			yes			yes
Hemisarcoptes cooremani (Thomas, 1961) A	Hemisarcoptidae	Oribatida � astigmata	Sarcoptiformes	Acariformes		Acari	Acaromorpha	Arachnida	Chelicerata	Arthopoda			yes			yes
Hemisarcoptes malus (Shimer, 1868) A	Hemisarcoptidae	Oribatida � astigmata	Sarcoptiformes	Acariformes		Acari	Acaromorpha	Arachnida	Chelicerata	Arthopoda			yes			yes
Histiostoma feroniarum (Dufour, 1839)	Histiostomatidae	Oribatida � astigmata	Sarcoptiformes	Acariformes		Acari	Acaromorpha	Arachnida	Chelicerata	Arthopoda						yes
Histiostoma sp.	Histiostomatidae	Oribatida � astigmata	Sarcoptiformes	Acariformes		Acari	Acaromorpha	Arachnida	Chelicerata	Arthopoda						yes
Myianoetus antipodus Fain & Galloway, 1993	Histiostomatidae	Oribatida � astigmata	Sarcoptiformes	Acariformes		Acari	Acaromorpha	Arachnida	Chelicerata	Arthopoda						yes
Amhyadesia punctulata Luxton, 1989	Hyadesiidae	Oribatida � astigmata	Sarcoptiformes	Acariformes		Acari	Acaromorpha	Arachnida	Chelicerata	Arthopoda						yes
Hyadesia microseta Luxton, 1989	Hyadesiidae	Oribatida � astigmata	Sarcoptiformes	Acariformes		Acari	Acaromorpha	Arachnida	Chelicerata	Arthopoda						yes
Hyadesia mollis Luxton, 1989	Hyadesiidae	Oribatida � astigmata	Sarcoptiformes	Acariformes		Acari	Acaromorpha	Arachnida	Chelicerata	Arthopoda						yes
Hyadesia plicata Luxton, 1989	Hyadesiidae	Oribatida � astigmata	Sarcoptiformes	Acariformes		Acari	Acaromorpha	Arachnida	Chelicerata	Arthopoda						yes
Hyadesia reticulata Luxton, 1989	Hyadesiidae	Oribatida � astigmata	Sarcoptiformes	Acariformes		Acari	Acaromorpha	Arachnida	Chelicerata	Arthopoda						yes
Hyadesia tessellata Luxton, 1989	Hyadesiidae	Oribatida � astigmata	Sarcoptiformes	Acariformes		Acari	Acaromorpha	Arachnida	Chelicerata	Arthopoda						yes
Hyadesia zelandica Luxton, 1984	Hyadesiidae	Oribatida � astigmata	Sarcoptiformes	Acariformes		Acari	Acaromorpha	Arachnida	Chelicerata	Arthopoda						yes
Neottialges hughesae antipodus (Fain & Clark, 1994)	Hypoderatidae	Oribatida � astigmata	Sarcoptiformes	Acariformes		Acari	Acaromorpha	Arachnida	Chelicerata	Arthopoda						yes
Neottialges hughesae. hughesae (Fain, 1969)	Hypoderatidae	Oribatida � astigmata	Sarcoptiformes	Acariformes		Acari	Acaromorpha	Arachnida	Chelicerata	Arthopoda						yes
Kiwilichus cryptosikyus Gaud & Atyeo, 1970 E	Kiwilichidae	Oribatida � astigmata	Sarcoptiformes	Acariformes		Acari	Acaromorpha	Arachnida	Chelicerata	Arthopoda	yes					yes
Kiwilichus delosikyus Gaud & Atyeo, 1970 E	Kiwilichidae	Oribatida � astigmata	Sarcoptiformes	Acariformes		Acari	Acaromorpha	Arachnida	Chelicerata	Arthopoda	yes					yes
Knemidokoptes mutans Robin & Lanquentin, 1859	Knemidokoptidae	Oribatida � astigmata	Sarcoptiformes	Acariformes		Acari	Acaromorpha	Arachnida	Chelicerata	Arthopoda						yes
Knemidokoptes pilae Lavoipierre & Griffiths, 1951	Knemidokoptidae	Oribatida � astigmata	Sarcoptiformes	Acariformes		Acari	Acaromorpha	Arachnida	Chelicerata	Arthopoda						yes
Neocnemidocoptes gallinae (Railliet, 1887)	Knemidokoptidae	Oribatida � astigmata	Sarcoptiformes	Acariformes		Acari	Acaromorpha	Arachnida	Chelicerata	Arthopoda						yes
Picicnemidocoptes laevis (Railliet, 1885)	Knemidokoptidae	Oribatida � astigmata	Sarcoptiformes	Acariformes		Acari	Acaromorpha	Arachnida	Chelicerata	Arthopoda						yes
Kytodites nudus (Vizioli, 1868)	Kytoditidae	Oribatida � astigmata	Sarcoptiformes	Acariformes		Acari	Acaromorpha	Arachnida	Chelicerata	Arthopoda						yes
Laminosioptes cisticola (Vizioli, 1868) A	Laminosioptidae	Oribatida � astigmata	Sarcoptiformes	Acariformes		Acari	Acaromorpha	Arachnida	Chelicerata	Arthopoda			yes			yes
Leporacarus gibbus (Pagenstecher, 1861) A	Listrophoridae	Oribatida � astigmata	Sarcoptiformes	Acariformes		Acari	Acaromorpha	Arachnida	Chelicerata	Arthopoda			yes			yes
Listrophorus mustelae M�gnin, 1885 A	Listrophoridae	Oribatida � astigmata	Sarcoptiformes	Acariformes		Acari	Acaromorpha	Arachnida	Chelicerata	Arthopoda			yes			yes
Lynxacarus radovskyi Tenorio, 1974 A	Listrophoridae	Oribatida � astigmata	Sarcoptiformes	Acariformes		Acari	Acaromorpha	Arachnida	Chelicerata	Arthopoda			yes			yes
Myocoptes musculinus (Koch, 1836) A	Myocoptidae	Oribatida � astigmata	Sarcoptiformes	Acariformes		Acari	Acaromorpha	Arachnida	Chelicerata	Arthopoda			yes			yes
Exochojoubertia lobulata (Trouessart, 1885)	Proctophylodidae	Oribatida � astigmata	Sarcoptiformes	Acariformes		Acari	Acaromorpha	Arachnida	Chelicerata	Arthopoda						yes
Monojoubertia microphylla (Robin, 1877)	Proctophylodidae	Oribatida � astigmata	Sarcoptiformes	Acariformes		Acari	Acaromorpha	Arachnida	Chelicerata	Arthopoda						yes
Neodectes sp.	Proctophylodidae	Oribatida � astigmata	Sarcoptiformes	Acariformes		Acari	Acaromorpha	Arachnida	Chelicerata	Arthopoda						yes
Proctophyllodes anthi (Vitzthum, 1922)	Proctophylodidae	Oribatida � astigmata	Sarcoptiformes	Acariformes		Acari	Acaromorpha	Arachnida	Chelicerata	Arthopoda						yes
Proctophyllodes ceratophyllus Atyeo & Braasch, 1966	Proctophylodidae	Oribatida � astigmata	Sarcoptiformes	Acariformes		Acari	Acaromorpha	Arachnida	Chelicerata	Arthopoda						yes
Proctophyllodes ciae Bauer, 1939	Proctophylodidae	Oribatida � astigmata	Sarcoptiformes	Acariformes		Acari	Acaromorpha	Arachnida	Chelicerata	Arthopoda						yes
Proctophyllodes gerygonae Mironov & Galloway, 2001 E	Proctophylodidae	Oribatida � astigmata	Sarcoptiformes	Acariformes		Acari	Acaromorpha	Arachnida	Chelicerata	Arthopoda	yes					yes
Proctophyllodes pinnatus (Nitzsch, 1818)	Proctophylodidae	Oribatida � astigmata	Sarcoptiformes	Acariformes		Acari	Acaromorpha	Arachnida	Chelicerata	Arthopoda						yes
Proctophyllodes sp.	Proctophylodidae	Oribatida � astigmata	Sarcoptiformes	Acariformes		Acari	Acaromorpha	Arachnida	Chelicerata	Arthopoda						yes
Proctophyllodes troncatus Robin, 1877	Proctophylodidae	Oribatida � astigmata	Sarcoptiformes	Acariformes		Acari	Acaromorpha	Arachnida	Chelicerata	Arthopoda						yes
Pterodectes sp.	Proctophylodidae	Oribatida � astigmata	Sarcoptiformes	Acariformes		Acari	Acaromorpha	Arachnida	Chelicerata	Arthopoda						yes
Caparinia tripilis (Michael, 1889) A	Psoroptidae	Oribatida � astigmata	Sarcoptiformes	Acariformes		Acari	Acaromorpha	Arachnida	Chelicerata	Arthopoda			yes			yes
Chorioptes bovis (Hering, 1845) A	Psoroptidae	Oribatida � astigmata	Sarcoptiformes	Acariformes		Acari	Acaromorpha	Arachnida	Chelicerata	Arthopoda			yes			yes
Otodectes cynotis (Hering, 1838) A	Psoroptidae	Oribatida � astigmata	Sarcoptiformes	Acariformes		Acari	Acaromorpha	Arachnida	Chelicerata	Arthopoda			yes			yes
Psoroptes cuniculi (Delafond, 1859) A	Psoroptidae	Oribatida � astigmata	Sarcoptiformes	Acariformes		Acari	Acaromorpha	Arachnida	Chelicerata	Arthopoda			yes			yes
Psoroptes equi (Hering, 1838) A	Psoroptidae	Oribatida � astigmata	Sarcoptiformes	Acariformes		Acari	Acaromorpha	Arachnida	Chelicerata	Arthopoda			yes			yes
Psoroptes natalensis Hirst, 1919 A	Psoroptidae	Oribatida � astigmata	Sarcoptiformes	Acariformes		Acari	Acaromorpha	Arachnida	Chelicerata	Arthopoda			yes			yes
Psoroptes ovis (Hering, 1838) A	Psoroptidae	Oribatida � astigmata	Sarcoptiformes	Acariformes		Acari	Acaromorpha	Arachnida	Chelicerata	Arthopoda			yes			yes
Mesalges diaphanoxus Bonnet, 1924	Psoroptoididae	Oribatida � astigmata	Sarcoptiformes	Acariformes		Acari	Acaromorpha	Arachnida	Chelicerata	Arthopoda						yes
Mesalges lyrurus Trouessart & Neumann, 1888	Psoroptoididae	Oribatida � astigmata	Sarcoptiformes	Acariformes		Acari	Acaromorpha	Arachnida	Chelicerata	Arthopoda						yes
Mesalges oscinum (Koch, 1841)	Psoroptoididae	Oribatida � astigmata	Sarcoptiformes	Acariformes		Acari	Acaromorpha	Arachnida	Chelicerata	Arthopoda						yes
Pandalura strigisoti Buchholz, 1869	Psoroptoididae	Oribatida � astigmata	Sarcoptiformes	Acariformes		Acari	Acaromorpha	Arachnida	Chelicerata	Arthopoda						yes
Temnalges mesalgoides Gaud & Atyeo, 1967	Psoroptoididae	Oribatida � astigmata	Sarcoptiformes	Acariformes		Acari	Acaromorpha	Arachnida	Chelicerata	Arthopoda						yes
Apexolichus affinis (M�gnin & Trouessart, 1884) A	Pterolichidae	Oribatida � astigmata	Sarcoptiformes	Acariformes		Acari	Acaromorpha	Arachnida	Chelicerata	Arthopoda			yes			yes
Calyptolichus favettei (Trouessart, 1899)	Pterolichidae	Oribatida � astigmata	Sarcoptiformes	Acariformes		Acari	Acaromorpha	Arachnida	Chelicerata	Arthopoda						yes
Grallobia sp.	Pterolichidae	Oribatida � astigmata	Sarcoptiformes	Acariformes		Acari	Acaromorpha	Arachnida	Chelicerata	Arthopoda						yes
Grallolichus sp.	Pterolichidae	Oribatida � astigmata	Sarcoptiformes	Acariformes		Acari	Acaromorpha	Arachnida	Chelicerata	Arthopoda						yes
Kakapolichus strigopis Mironov & Perez, 2003 E	Pterolichidae	Oribatida � astigmata	Sarcoptiformes	Acariformes		Acari	Acaromorpha	Arachnida	Chelicerata	Arthopoda	yes	yes				yes
Nestorilichus atyeoi Mironov & Dabert, 2007 E	Pterolichidae	Oribatida � astigmata	Sarcoptiformes	Acariformes		Acari	Acaromorpha	Arachnida	Chelicerata	Arthopoda	yes	yes				yes
Nymphicilichus perezae Mironov & Galloway, 2002 A	Pterolichidae	Oribatida � astigmata	Sarcoptiformes	Acariformes		Acari	Acaromorpha	Arachnida	Chelicerata	Arthopoda			yes			yes
Pseudalloptinus sp.	Pterolichidae	Oribatida � astigmata	Sarcoptiformes	Acariformes		Acari	Acaromorpha	Arachnida	Chelicerata	Arthopoda						yes
Scopusacarus sp.	Pterolichidae	Oribatida � astigmata	Sarcoptiformes	Acariformes		Acari	Acaromorpha	Arachnida	Chelicerata	Arthopoda						yes
Titanolichus chiragricus (M�gnin & Trouessart, 1884)	Pterolichidae	Oribatida � astigmata	Sarcoptiformes	Acariformes		Acari	Acaromorpha	Arachnida	Chelicerata	Arthopoda						yes
Mouchetia novaezealandica Mironov & Galloway, 2001 E	Pteronyssidae	Oribatida � astigmata	Sarcoptiformes	Acariformes		Acari	Acaromorpha	Arachnida	Chelicerata	Arthopoda	yes					yes
Pteroherpus zosteropis Mironov, 1992	Pteronyssidae	Oribatida � astigmata	Sarcoptiformes	Acariformes		Acari	Acaromorpha	Arachnida	Chelicerata	Arthopoda						yes
Pteronyssoides striatus (Robin, 1877)	Pteronyssidae	Oribatida � astigmata	Sarcoptiformes	Acariformes		Acari	Acaromorpha	Arachnida	Chelicerata	Arthopoda						yes
Pteronyssus sp.	Pteronyssidae	Oribatida � astigmata	Sarcoptiformes	Acariformes		Acari	Acaromorpha	Arachnida	Chelicerata	Arthopoda						yes
Scutulanyssus truncatus (Trouessart, 1885)	Pteronyssidae	Oribatida � astigmata	Sarcoptiformes	Acariformes		Acari	Acaromorpha	Arachnida	Chelicerata	Arthopoda						yes
Sokoloviana gracilis (M�gnin & Trouessart, 1884)	Ptiloxenidae	Oribatida � astigmata	Sarcoptiformes	Acariformes		Acari	Acaromorpha	Arachnida	Chelicerata	Arthopoda						yes
Dermatophagoides farinae Hughes, 1961 A	Pyroglyphidae	Oribatida � astigmata	Sarcoptiformes	Acariformes		Acari	Acaromorpha	Arachnida	Chelicerata	Arthopoda			yes			yes
Dermatophagoides pteronyssinus (Trouessart, 1898) A	Pyroglyphidae	Oribatida � astigmata	Sarcoptiformes	Acariformes		Acari	Acaromorpha	Arachnida	Chelicerata	Arthopoda			yes			yes
Chirophagoides mystacopis Fain, 1963	Sarcoptidae	Oribatida � astigmata	Sarcoptiformes	Acariformes		Acari	Acaromorpha	Arachnida	Chelicerata	Arthopoda		yes				yes
Notoedres cati (Hering, 1838) A	Sarcoptidae	Oribatida � astigmata	Sarcoptiformes	Acariformes		Acari	Acaromorpha	Arachnida	Chelicerata	Arthopoda			yes			yes
Notoedres muris (M�gnin, 1877) A	Sarcoptidae	Oribatida � astigmata	Sarcoptiformes	Acariformes		Acari	Acaromorpha	Arachnida	Chelicerata	Arthopoda			yes			yes
Notoedres sp.	Sarcoptidae	Oribatida � astigmata	Sarcoptiformes	Acariformes		Acari	Acaromorpha	Arachnida	Chelicerata	Arthopoda						yes
Sarcoptes scabiei (Linnaeus, 1758)	Sarcoptidae	Oribatida � astigmata	Sarcoptiformes	Acariformes		Acari	Acaromorpha	Arachnida	Chelicerata	Arthopoda						yes
Suidasia nesbitti Hughes, 1948	Suidasiidae	Oribatida � astigmata	Sarcoptiformes	Acariformes		Acari	Acaromorpha	Arachnida	Chelicerata	Arthopoda						yes
Suidasia reticulata Manson, 1973	Suidasiidae	Oribatida � astigmata	Sarcoptiformes	Acariformes		Acari	Acaromorpha	Arachnida	Chelicerata	Arthopoda						yes
Calcealges yunkeri Gaud, 1962	Trouesartidae	Oribatida � astigmata	Sarcoptiformes	Acariformes		Acari	Acaromorpha	Arachnida	Chelicerata	Arthopoda						yes
Trouessartia megadisca Gaud, 1962	Trouesartidae	Oribatida � astigmata	Sarcoptiformes	Acariformes		Acari	Acaromorpha	Arachnida	Chelicerata	Arthopoda						yes
Trouessartia microcaudata Mironov, 1983	Trouesartidae	Oribatida � astigmata	Sarcoptiformes	Acariformes		Acari	Acaromorpha	Arachnida	Chelicerata	Arthopoda						yes
Trouessartia rhipidurae Mironov & Galloway, 2001 E	Trouesartidae	Oribatida � astigmata	Sarcoptiformes	Acariformes		Acari	Acaromorpha	Arachnida	Chelicerata	Arthopoda	yes					yes
Trouessartia rosteri (Berlese, 1886)	Trouesartidae	Oribatida � astigmata	Sarcoptiformes	Acariformes		Acari	Acaromorpha	Arachnida	Chelicerata	Arthopoda						yes
Trouessartia sp.	Trouesartidae	Oribatida � astigmata	Sarcoptiformes	Acariformes		Acari	Acaromorpha	Arachnida	Chelicerata	Arthopoda						yes
Turbinoptes strandtmanni Boyd, 1949	Turbinoptidae	Oribatida � astigmata	Sarcoptiformes	Acariformes		Acari	Acaromorpha	Arachnida	Chelicerata	Arthopoda						yes
Czenspinskia sp.	Winterschmidtidae	Oribatida � astigmata	Sarcoptiformes	Acariformes		Acari	Acaromorpha	Arachnida	Chelicerata	Arthopoda						yes
Psylloglyphus parapsyllus Fain & Galloway, 1993	Winterschmidtidae	Oribatida � astigmata	Sarcoptiformes	Acariformes		Acari	Acaromorpha	Arachnida	Chelicerata	Arthopoda						yes
Dubininia sp.	Xolalgidae	Oribatida � astigmata	Sarcoptiformes	Acariformes		Acari	Acaromorpha	Arachnida	Chelicerata	Arthopoda						yes
Ingrassiella sp.	Xolalgidae	Oribatida � astigmata	Sarcoptiformes	Acariformes		Acari	Acaromorpha	Arachnida	Chelicerata	Arthopoda						yes
Pteralloptes sp.	Xolalgidae	Oribatida � astigmata	Sarcoptiformes	Acariformes		Acari	Acaromorpha	Arachnida	Chelicerata	Arthopoda						yes
Acaronychus sp.	Acaronychidae	Oribatida [(excluding astigmata])	Sarcoptiformes	Acariformes		Acari	Acaromorpha	Arachnida	Chelicerata	Arthopoda						yes
Stomacarus campbellensis (Wallwork, 1966) E	Acaronychidae	Oribatida [(excluding astigmata])	Sarcoptiformes	Acariformes		Acari	Acaromorpha	Arachnida	Chelicerata	Arthopoda	yes					yes
Stomacarus ciliosus Luxton, 1982 E	Acaronychidae	Oribatida [(excluding astigmata])	Sarcoptiformes	Acariformes		Acari	Acaromorpha	Arachnida	Chelicerata	Arthopoda	yes					yes
Stomacarus ligamentifer (Hammer, 1967) E	Acaronychidae	Oribatida [(excluding astigmata])	Sarcoptiformes	Acariformes		Acari	Acaromorpha	Arachnida	Chelicerata	Arthopoda	yes					yes
Stomacarus watsoni (Trav�, 1964)	Acaronychidae	Oribatida [(excluding astigmata])	Sarcoptiformes	Acariformes		Acari	Acaromorpha	Arachnida	Chelicerata	Arthopoda						yes
Achipteria sp.	Achipteridae	Oribatida [(excluding astigmata])	Sarcoptiformes	Acariformes		Acari	Acaromorpha	Arachnida	Chelicerata	Arthopoda						yes
Adhaesozetes barbarae Hammer, 1966 E	Adhaesozetidae	Oribatida [(excluding astigmata])	Sarcoptiformes	Acariformes		Acari	Acaromorpha	Arachnida	Chelicerata	Arthopoda	yes					yes
Andesamerus novaezealandiae Balogh & Balogh, 1986 E	Ameridae	Oribatida [(excluding astigmata])	Sarcoptiformes	Acariformes		Acari	Acaromorpha	Arachnida	Chelicerata	Arthopoda	yes					yes
Hymenobelba diversisetosa Luxton, 1988 E	Ameridae	Oribatida [(excluding astigmata])	Sarcoptiformes	Acariformes		Acari	Acaromorpha	Arachnida	Chelicerata	Arthopoda	yes					yes
Hymenobelba flexisetosa Luxton, 1988 E	Ameridae	Oribatida [(excluding astigmata])	Sarcoptiformes	Acariformes		Acari	Acaromorpha	Arachnida	Chelicerata	Arthopoda	yes					yes
Aphelacarus sp.	Aphelacaridae	Oribatida [(excluding astigmata])	Sarcoptiformes	Acariformes		Acari	Acaromorpha	Arachnida	Chelicerata	Arthopoda						yes
Cultroribula lata Aoki, 1961	Astegistidae	Oribatida [(excluding astigmata])	Sarcoptiformes	Acariformes		Acari	Acaromorpha	Arachnida	Chelicerata	Arthopoda						yes
Austrachipteria furcatus (Hammer, 1967) E	Austrachipteriidae	Oribatida [(excluding astigmata])	Sarcoptiformes	Acariformes		Acari	Acaromorpha	Arachnida	Chelicerata	Arthopoda	yes					yes
Austrachipteria giganteus (Hammer, 1967) E	Austrachipteriidae	Oribatida [(excluding astigmata])	Sarcoptiformes	Acariformes		Acari	Acaromorpha	Arachnida	Chelicerata	Arthopoda	yes					yes
Austrachipteria grandis (Hammer, 1967) E	Austrachipteriidae	Oribatida [(excluding astigmata])	Sarcoptiformes	Acariformes		Acari	Acaromorpha	Arachnida	Chelicerata	Arthopoda	yes					yes
Austrachipteria lobatus (Hammer, 1967) E	Austrachipteriidae	Oribatida [(excluding astigmata])	Sarcoptiformes	Acariformes		Acari	Acaromorpha	Arachnida	Chelicerata	Arthopoda	yes					yes
Austrachipteria macrodentatus (Hammer, 1967) E	Austrachipteriidae	Oribatida [(excluding astigmata])	Sarcoptiformes	Acariformes		Acari	Acaromorpha	Arachnida	Chelicerata	Arthopoda	yes					yes
Austrachipteria maximus (Hammer, 1967) E	Austrachipteriidae	Oribatida [(excluding astigmata])	Sarcoptiformes	Acariformes		Acari	Acaromorpha	Arachnida	Chelicerata	Arthopoda	yes					yes
Austrachipteria quadridentatus (Hammer, 1967) E	Austrachipteriidae	Oribatida [(excluding astigmata])	Sarcoptiformes	Acariformes		Acari	Acaromorpha	Arachnida	Chelicerata	Arthopoda	yes					yes
Parahypozetes bidentatus (Hammer, 1967) E	Austrachipteriidae	Oribatida [(excluding astigmata])	Sarcoptiformes	Acariformes		Acari	Acaromorpha	Arachnida	Chelicerata	Arthopoda	yes					yes
Austrogneta multipilosa Balogh & Csisz�r, 1963	Autognetidae	Oribatida [(excluding astigmata])	Sarcoptiformes	Acariformes		Acari	Acaromorpha	Arachnida	Chelicerata	Arthopoda						yes
Austrogneta quadridentata Hammer, 1966 E	Autognetidae	Oribatida [(excluding astigmata])	Sarcoptiformes	Acariformes		Acari	Acaromorpha	Arachnida	Chelicerata	Arthopoda	yes					yes
Brachychthonius jugatus Jacot, 1938	Brachychthoniidae	Oribatida [(excluding astigmata])	Sarcoptiformes	Acariformes		Acari	Acaromorpha	Arachnida	Chelicerata	Arthopoda						yes
Brachychthonius novazealandicus (Hammer, 1966) E	Brachychthoniidae	Oribatida [(excluding astigmata])	Sarcoptiformes	Acariformes		Acari	Acaromorpha	Arachnida	Chelicerata	Arthopoda	yes					yes
Liochthonius altimonticola (Hammer, 1958) E	Brachychthoniidae	Oribatida [(excluding astigmata])	Sarcoptiformes	Acariformes		Acari	Acaromorpha	Arachnida	Chelicerata	Arthopoda	yes					yes
Liochthonius altus (Hammer, 1958) E	Brachychthoniidae	Oribatida [(excluding astigmata])	Sarcoptiformes	Acariformes		Acari	Acaromorpha	Arachnida	Chelicerata	Arthopoda	yes					yes
Liochthonius fimbriatissimus Hammer, 1962 E	Brachychthoniidae	Oribatida [(excluding astigmata])	Sarcoptiformes	Acariformes		Acari	Acaromorpha	Arachnida	Chelicerata	Arthopoda	yes					yes
Liochthonius idem Hammer, 1966 E	Brachychthoniidae	Oribatida [(excluding astigmata])	Sarcoptiformes	Acariformes		Acari	Acaromorpha	Arachnida	Chelicerata	Arthopoda	yes					yes
Liochthonius saltaensis (Hammer, 1958) E	Brachychthoniidae	Oribatida [(excluding astigmata])	Sarcoptiformes	Acariformes		Acari	Acaromorpha	Arachnida	Chelicerata	Arthopoda	yes					yes
Anderemaeus forsteri Balogh & Balogh, 1985 E	Caleremaeidae	Oribatida [(excluding astigmata])	Sarcoptiformes	Acariformes		Acari	Acaromorpha	Arachnida	Chelicerata	Arthopoda	yes					yes
Camisia segnis (Hermann, 1804)	Camisidae	Oribatida [(excluding astigmata])	Sarcoptiformes	Acariformes		Acari	Acaromorpha	Arachnida	Chelicerata	Arthopoda						yes
Heminothrus microclava Hammer, 1966 E	Camisidae	Oribatida [(excluding astigmata])	Sarcoptiformes	Acariformes		Acari	Acaromorpha	Arachnida	Chelicerata	Arthopoda	yes					yes
Platynothrus major Hammer, 1966 E	Camisidae	Oribatida [(excluding astigmata])	Sarcoptiformes	Acariformes		Acari	Acaromorpha	Arachnida	Chelicerata	Arthopoda	yes					yes
Platynothrus peltifer (Koch, 1840)	Camisidae	Oribatida [(excluding astigmata])	Sarcoptiformes	Acariformes		Acari	Acaromorpha	Arachnida	Chelicerata	Arthopoda						yes
Platynothrus skottsbergii Tr�g�rdh, 1931	Camisidae	Oribatida [(excluding astigmata])	Sarcoptiformes	Acariformes		Acari	Acaromorpha	Arachnida	Chelicerata	Arthopoda						yes
Platynothrus tenuiclava Hammer, 1966 E	Camisidae	Oribatida [(excluding astigmata])	Sarcoptiformes	Acariformes		Acari	Acaromorpha	Arachnida	Chelicerata	Arthopoda	yes					yes
Platynothrus traversus (Hammer, 1966) E	Camisidae	Oribatida [(excluding astigmata])	Sarcoptiformes	Acariformes		Acari	Acaromorpha	Arachnida	Chelicerata	Arthopoda	yes					yes
Austrocarabodes elegans Hammer, 1966 E	Carabodidae	Oribatida [(excluding astigmata])	Sarcoptiformes	Acariformes		Acari	Acaromorpha	Arachnida	Chelicerata	Arthopoda	yes					yes
Austrocarabodes maculatus Hammer, 1966 E	Carabodidae	Oribatida [(excluding astigmata])	Sarcoptiformes	Acariformes		Acari	Acaromorpha	Arachnida	Chelicerata	Arthopoda	yes					yes
Austrocarabodes nodosus Hammer, 1966 E	Carabodidae	Oribatida [(excluding astigmata])	Sarcoptiformes	Acariformes		Acari	Acaromorpha	Arachnida	Chelicerata	Arthopoda	yes					yes
Carabodes ornatissimus Hammer, 1966 E	Carabodidae	Oribatida [(excluding astigmata])	Sarcoptiformes	Acariformes		Acari	Acaromorpha	Arachnida	Chelicerata	Arthopoda	yes					yes
Carabodes variabilis Hammer, 1966 E	Carabodidae	Oribatida [(excluding astigmata])	Sarcoptiformes	Acariformes		Acari	Acaromorpha	Arachnida	Chelicerata	Arthopoda	yes					yes
Ceratozetes bicornis Hammer, 1967 E	Ceratozetidae	Oribatida [(excluding astigmata])	Sarcoptiformes	Acariformes		Acari	Acaromorpha	Arachnida	Chelicerata	Arthopoda	yes					yes
Ceratozetes gracilis (Michael, 1884)	Ceratozetidae	Oribatida [(excluding astigmata])	Sarcoptiformes	Acariformes		Acari	Acaromorpha	Arachnida	Chelicerata	Arthopoda						yes
Ceratozetes hamobatoides Hammer, 1967 E	Ceratozetidae	Oribatida [(excluding astigmata])	Sarcoptiformes	Acariformes		Acari	Acaromorpha	Arachnida	Chelicerata	Arthopoda	yes					yes
Ceratozetes mediocris Berlese, 1908	Ceratozetidae	Oribatida [(excluding astigmata])	Sarcoptiformes	Acariformes		Acari	Acaromorpha	Arachnida	Chelicerata	Arthopoda						yes
Edwardzetes novazealandicus Hammer, 1967 E	Ceratozetidae	Oribatida [(excluding astigmata])	Sarcoptiformes	Acariformes		Acari	Acaromorpha	Arachnida	Chelicerata	Arthopoda	yes					yes
Macrogena crassa Hammer, 1967 E	Ceratozetidae	Oribatida [(excluding astigmata])	Sarcoptiformes	Acariformes		Acari	Acaromorpha	Arachnida	Chelicerata	Arthopoda	yes					yes
Macrogena monodactyla Wallwork, 1966 E	Ceratozetidae	Oribatida [(excluding astigmata])	Sarcoptiformes	Acariformes		Acari	Acaromorpha	Arachnida	Chelicerata	Arthopoda	yes					yes
Macrogena rudentiger Hammer, 1967 E	Ceratozetidae	Oribatida [(excluding astigmata])	Sarcoptiformes	Acariformes		Acari	Acaromorpha	Arachnida	Chelicerata	Arthopoda	yes					yes
Magellozetes clathratus Hammer, 1967 E	Ceratozetidae	Oribatida [(excluding astigmata])	Sarcoptiformes	Acariformes		Acari	Acaromorpha	Arachnida	Chelicerata	Arthopoda	yes					yes
Parafurcobates cuspidatus Hammer, 1967 E	Ceratozetidae	Oribatida [(excluding astigmata])	Sarcoptiformes	Acariformes		Acari	Acaromorpha	Arachnida	Chelicerata	Arthopoda	yes					yes
Tutorozetes termophilus Hammer, 1967 E	Ceratozetidae	Oribatida [(excluding astigmata])	Sarcoptiformes	Acariformes		Acari	Acaromorpha	Arachnida	Chelicerata	Arthopoda	yes					yes
Pedunculozetes andinus Hammer, 1962 E	Chamobatidae	Oribatida [(excluding astigmata])	Sarcoptiformes	Acariformes		Acari	Acaromorpha	Arachnida	Chelicerata	Arthopoda	yes					yes
Pedunculozetes minutus Hammer, 1967 E	Chamobatidae	Oribatida [(excluding astigmata])	Sarcoptiformes	Acariformes		Acari	Acaromorpha	Arachnida	Chelicerata	Arthopoda	yes					yes
Topalia clavata Hammer, 1966 E	Charasobatidae	Oribatida [(excluding astigmata])	Sarcoptiformes	Acariformes		Acari	Acaromorpha	Arachnida	Chelicerata	Arthopoda	yes					yes
Topalia granulata Hammer, 1966 E	Charasobatidae	Oribatida [(excluding astigmata])	Sarcoptiformes	Acariformes		Acari	Acaromorpha	Arachnida	Chelicerata	Arthopoda	yes					yes
Topalia velata Hammer, 1966 E	Charasobatidae	Oribatida [(excluding astigmata])	Sarcoptiformes	Acariformes		Acari	Acaromorpha	Arachnida	Chelicerata	Arthopoda	yes					yes
Bornebuschia binodosa Luxton, 1988 E	Compactozetidae	Oribatida [(excluding astigmata])	Sarcoptiformes	Acariformes		Acari	Acaromorpha	Arachnida	Chelicerata	Arthopoda	yes					yes
Bornebuschia peculiaris Hammer, 1966 E	Compactozetidae	Oribatida [(excluding astigmata])	Sarcoptiformes	Acariformes		Acari	Acaromorpha	Arachnida	Chelicerata	Arthopoda	yes					yes
Compactozetes niger Hammer, 1966 E	Compactozetidae	Oribatida [(excluding astigmata])	Sarcoptiformes	Acariformes		Acari	Acaromorpha	Arachnida	Chelicerata	Arthopoda	yes					yes
Compactozetes rotoruensis Hammer, 1966 E	Compactozetidae	Oribatida [(excluding astigmata])	Sarcoptiformes	Acariformes		Acari	Acaromorpha	Arachnida	Chelicerata	Arthopoda	yes					yes
Compactozetes zeugus Luxton, 1988 E	Compactozetidae	Oribatida [(excluding astigmata])	Sarcoptiformes	Acariformes		Acari	Acaromorpha	Arachnida	Chelicerata	Arthopoda	yes					yes
Dicrotegaeus mirabilis Luxton, 1988 E	Compactozetidae	Oribatida [(excluding astigmata])	Sarcoptiformes	Acariformes		Acari	Acaromorpha	Arachnida	Chelicerata	Arthopoda	yes					yes
Sadocepheus foveolatus Luxton, 1988 E	Compactozetidae	Oribatida [(excluding astigmata])	Sarcoptiformes	Acariformes		Acari	Acaromorpha	Arachnida	Chelicerata	Arthopoda	yes					yes
Cosmochthonius semiareolatus Hammer, 1966 E	Cosmochthonidae	Oribatida [(excluding astigmata])	Sarcoptiformes	Acariformes		Acari	Acaromorpha	Arachnida	Chelicerata	Arthopoda	yes					yes
Austronothrus clarki Colloff & Cameron, 2009 E	Crotonidae	Oribatida [(excluding astigmata])	Sarcoptiformes	Acariformes		Acari	Acaromorpha	Arachnida	Chelicerata	Arthopoda	yes					yes
Austronothrus curviseta Hammer, 1966 E	Crotonidae	Oribatida [(excluding astigmata])	Sarcoptiformes	Acariformes		Acari	Acaromorpha	Arachnida	Chelicerata	Arthopoda	yes					yes
Austronothrus flagellatus Colloff & Cameron, 2009 E	Crotonidae	Oribatida [(excluding astigmata])	Sarcoptiformes	Acariformes		Acari	Acaromorpha	Arachnida	Chelicerata	Arthopoda	yes					yes
Crotonia brevicornuta (Wallwork, 1966) E	Crotonidae	Oribatida [(excluding astigmata])	Sarcoptiformes	Acariformes		Acari	Acaromorpha	Arachnida	Chelicerata	Arthopoda	yes					yes
Crotonia caudalis (Hammer, 1966) E	Crotonidae	Oribatida [(excluding astigmata])	Sarcoptiformes	Acariformes		Acari	Acaromorpha	Arachnida	Chelicerata	Arthopoda	yes					yes
Crotonia cervicorna Luxton, 1982 E	Crotonidae	Oribatida [(excluding astigmata])	Sarcoptiformes	Acariformes		Acari	Acaromorpha	Arachnida	Chelicerata	Arthopoda	yes					yes
Crotonia cophinaria (Michael, 1908)	Crotonidae	Oribatida [(excluding astigmata])	Sarcoptiformes	Acariformes		Acari	Acaromorpha	Arachnida	Chelicerata	Arthopoda						yes
Crotonia cupulata Luxton, 1982 E	Crotonidae	Oribatida [(excluding astigmata])	Sarcoptiformes	Acariformes		Acari	Acaromorpha	Arachnida	Chelicerata	Arthopoda	yes					yes
Crotonia longibulbula Luxton, 1982 E	Crotonidae	Oribatida [(excluding astigmata])	Sarcoptiformes	Acariformes		Acari	Acaromorpha	Arachnida	Chelicerata	Arthopoda	yes					yes
Crotonia obtecta (Pickard-Cambridge, 1875)	Crotonidae	Oribatida [(excluding astigmata])	Sarcoptiformes	Acariformes		Acari	Acaromorpha	Arachnida	Chelicerata	Arthopoda						yes
Crotonia reticulata Luxton, 1982 E	Crotonidae	Oribatida [(excluding astigmata])	Sarcoptiformes	Acariformes		Acari	Acaromorpha	Arachnida	Chelicerata	Arthopoda	yes					yes
Crotonia tuberculata Luxton, 1982 E	Crotonidae	Oribatida [(excluding astigmata])	Sarcoptiformes	Acariformes		Acari	Acaromorpha	Arachnida	Chelicerata	Arthopoda	yes					yes
Crotonia unguifera (Michael, 1908)	Crotonidae	Oribatida [(excluding astigmata])	Sarcoptiformes	Acariformes		Acari	Acaromorpha	Arachnida	Chelicerata	Arthopoda						yes
Holonothrus concavus Wallwork, 1966 E	Crotonidae	Oribatida [(excluding astigmata])	Sarcoptiformes	Acariformes		Acari	Acaromorpha	Arachnida	Chelicerata	Arthopoda	yes					yes
Holonothrus foliatus Wallwork, 1963 E	Crotonidae	Oribatida [(excluding astigmata])	Sarcoptiformes	Acariformes		Acari	Acaromorpha	Arachnida	Chelicerata	Arthopoda	yes					yes
Holonothrus gracilis Olszanowski, 1997	Crotonidae	Oribatida [(excluding astigmata])	Sarcoptiformes	Acariformes		Acari	Acaromorpha	Arachnida	Chelicerata	Arthopoda						yes
Holonothrus naskreckii Olszanowski, 1997	Crotonidae	Oribatida [(excluding astigmata])	Sarcoptiformes	Acariformes		Acari	Acaromorpha	Arachnida	Chelicerata	Arthopoda						yes
Holonothrus pulcher Hammer, 1966 E	Crotonidae	Oribatida [(excluding astigmata])	Sarcoptiformes	Acariformes		Acari	Acaromorpha	Arachnida	Chelicerata	Arthopoda	yes					yes
Bulleremaeus reticulatus Hammer, 1966 E	Cymbaeremaeidae	Oribatida [(excluding astigmata])	Sarcoptiformes	Acariformes		Acari	Acaromorpha	Arachnida	Chelicerata	Arthopoda	yes	yes				yes
Bulleremaeus tuberculatus Hammer, 1966 E	Cymbaeremaeidae	Oribatida [(excluding astigmata])	Sarcoptiformes	Acariformes		Acari	Acaromorpha	Arachnida	Chelicerata	Arthopoda	yes					yes
Capillibates stagaardi Hammer, 1966 E	Cymbaeremaeidae	Oribatida [(excluding astigmata])	Sarcoptiformes	Acariformes		Acari	Acaromorpha	Arachnida	Chelicerata	Arthopoda	yes					yes
Scapheremaeus emarginatus Hammer, 1966 E	Cymbaeremaeidae	Oribatida [(excluding astigmata])	Sarcoptiformes	Acariformes		Acari	Acaromorpha	Arachnida	Chelicerata	Arthopoda	yes					yes
Scapheremaeus insularis Hammer, 1966 E	Cymbaeremaeidae	Oribatida [(excluding astigmata])	Sarcoptiformes	Acariformes		Acari	Acaromorpha	Arachnida	Chelicerata	Arthopoda	yes					yes
Scapheremaeus patella (Berlese, 1910)	Cymbaeremaeidae	Oribatida [(excluding astigmata])	Sarcoptiformes	Acariformes		Acari	Acaromorpha	Arachnida	Chelicerata	Arthopoda						yes
Metabelba obtusus Hammer, 1966 E	Damaeidae	Oribatida [(excluding astigmata])	Sarcoptiformes	Acariformes		Acari	Acaromorpha	Arachnida	Chelicerata	Arthopoda	yes					yes
Fosseremus laciniatus (Berlese, 1905)	Damaeolidae	Oribatida [(excluding astigmata])	Sarcoptiformes	Acariformes		Acari	Acaromorpha	Arachnida	Chelicerata	Arthopoda						yes
Hypochthoniella minutissima (Berlese, 1904)	Eniochthonidae	Oribatida [(excluding astigmata])	Sarcoptiformes	Acariformes		Acari	Acaromorpha	Arachnida	Chelicerata	Arthopoda						yes
Eremulus flagellifer Berlese, 1908	Eremulidae	Oribatida [(excluding astigmata])	Sarcoptiformes	Acariformes		Acari	Acaromorpha	Arachnida	Chelicerata	Arthopoda						yes
Eremulus serratus Hammer, 1966 E	Eremulidae	Oribatida [(excluding astigmata])	Sarcoptiformes	Acariformes		Acari	Acaromorpha	Arachnida	Chelicerata	Arthopoda	yes					yes
Microtritia contraria Niedbala, 1993	Euphthiracaridae	Oribatida [(excluding astigmata])	Sarcoptiformes	Acariformes		Acari	Acaromorpha	Arachnida	Chelicerata	Arthopoda						yes
Microtritia novazealandiensis Niedbala, 1996	Euphthiracaridae	Oribatida [(excluding astigmata])	Sarcoptiformes	Acariformes		Acari	Acaromorpha	Arachnida	Chelicerata	Arthopoda						yes
Rhysotritia bifurcata Niedbala, 1993	Euphthiracaridae	Oribatida [(excluding astigmata])	Sarcoptiformes	Acariformes		Acari	Acaromorpha	Arachnida	Chelicerata	Arthopoda						yes
Compactozetes zeugus Luxton, 1989 E	Eutegaeidae	Oribatida [(excluding astigmata])	Sarcoptiformes	Acariformes		Acari	Acaromorpha	Arachnida	Chelicerata	Arthopoda	yes					yes
Eutegaeus bostocki (Michael, 1908)	Eutegaeidae	Oribatida [(excluding astigmata])	Sarcoptiformes	Acariformes		Acari	Acaromorpha	Arachnida	Chelicerata	Arthopoda						yes
Eutegaeus curviseta Hammer, 1966 (= E. bostocki Michael, 1908) E	Eutegaeidae	Oribatida [(excluding astigmata])	Sarcoptiformes	Acariformes		Acari	Acaromorpha	Arachnida	Chelicerata	Arthopoda	yes					yes
Eutegaeus membraniger Hammer, 1966 E	Eutegaeidae	Oribatida [(excluding astigmata])	Sarcoptiformes	Acariformes		Acari	Acaromorpha	Arachnida	Chelicerata	Arthopoda	yes					yes
Eutegaeus pinnatus Hammer, 1966 E	Eutegaeidae	Oribatida [(excluding astigmata])	Sarcoptiformes	Acariformes		Acari	Acaromorpha	Arachnida	Chelicerata	Arthopoda	yes					yes
Eutegaeus radiatus Hammer, 1966 E	Eutegaeidae	Oribatida [(excluding astigmata])	Sarcoptiformes	Acariformes		Acari	Acaromorpha	Arachnida	Chelicerata	Arthopoda	yes					yes
Eutegaeus stylesi Hammer, 1966 E	Eutegaeidae	Oribatida [(excluding astigmata])	Sarcoptiformes	Acariformes		Acari	Acaromorpha	Arachnida	Chelicerata	Arthopoda	yes					yes
Neseutegaeus angustus Hammer, 1966 E	Eutegaeidae	Oribatida [(excluding astigmata])	Sarcoptiformes	Acariformes		Acari	Acaromorpha	Arachnida	Chelicerata	Arthopoda	yes					yes
Neseutegaeus consimilis Hammer, 1966 E	Eutegaeidae	Oribatida [(excluding astigmata])	Sarcoptiformes	Acariformes		Acari	Acaromorpha	Arachnida	Chelicerata	Arthopoda	yes					yes
Neseutegaeus distentus Hammer, 1966 E	Eutegaeidae	Oribatida [(excluding astigmata])	Sarcoptiformes	Acariformes		Acari	Acaromorpha	Arachnida	Chelicerata	Arthopoda	yes					yes
Neseutegaeus latus Hammer, 1966 E	Eutegaeidae	Oribatida [(excluding astigmata])	Sarcoptiformes	Acariformes		Acari	Acaromorpha	Arachnida	Chelicerata	Arthopoda	yes					yes
Neseutegaeus spinatus Wolley, 1965 E	Eutegaeidae	Oribatida [(excluding astigmata])	Sarcoptiformes	Acariformes		Acari	Acaromorpha	Arachnida	Chelicerata	Arthopoda	yes					yes
Fortuynia elamellata Luxton, 1967 E	Fortuynidae	Oribatida [(excluding astigmata])	Sarcoptiformes	Acariformes		Acari	Acaromorpha	Arachnida	Chelicerata	Arthopoda	yes					yes
Acrogalumna longipluma (Berlese, 1904)	Galumnidae	Oribatida [(excluding astigmata])	Sarcoptiformes	Acariformes		Acari	Acaromorpha	Arachnida	Chelicerata	Arthopoda						yes
Allogalumna novazealandica Hammer, 1968 E	Galumnidae	Oribatida [(excluding astigmata])	Sarcoptiformes	Acariformes		Acari	Acaromorpha	Arachnida	Chelicerata	Arthopoda	yes					yes
Galumna microfissum Hammer, 1968 E	Galumnidae	Oribatida [(excluding astigmata])	Sarcoptiformes	Acariformes		Acari	Acaromorpha	Arachnida	Chelicerata	Arthopoda	yes					yes
Galumna rugosa Hammer, 1968 E	Galumnidae	Oribatida [(excluding astigmata])	Sarcoptiformes	Acariformes		Acari	Acaromorpha	Arachnida	Chelicerata	Arthopoda	yes					yes
Galumna scaber Hammer, 1968 E	Galumnidae	Oribatida [(excluding astigmata])	Sarcoptiformes	Acariformes		Acari	Acaromorpha	Arachnida	Chelicerata	Arthopoda	yes					yes
Pergalumna remota (Hammer, 1968) E	Galumnidae	Oribatida [(excluding astigmata])	Sarcoptiformes	Acariformes		Acari	Acaromorpha	Arachnida	Chelicerata	Arthopoda	yes					yes
Pergalumna reniformis Hammer, 1968 E	Galumnidae	Oribatida [(excluding astigmata])	Sarcoptiformes	Acariformes		Acari	Acaromorpha	Arachnida	Chelicerata	Arthopoda	yes					yes
Pergalumna silvestris Hammer, 1968 E	Galumnidae	Oribatida [(excluding astigmata])	Sarcoptiformes	Acariformes		Acari	Acaromorpha	Arachnida	Chelicerata	Arthopoda	yes					yes
Angullozetes rostratus Hammer, 1967 E	Haplozetidae	Oribatida [(excluding astigmata])	Sarcoptiformes	Acariformes		Acari	Acaromorpha	Arachnida	Chelicerata	Arthopoda	yes					yes
Incabates angustus Hammer, 1967 E	Haplozetidae	Oribatida [(excluding astigmata])	Sarcoptiformes	Acariformes		Acari	Acaromorpha	Arachnida	Chelicerata	Arthopoda	yes					yes
Lauritzenia acutirostrum Hammer, 1968 E	Haplozetidae	Oribatida [(excluding astigmata])	Sarcoptiformes	Acariformes		Acari	Acaromorpha	Arachnida	Chelicerata	Arthopoda	yes					yes
Lauritzenia rotundirostrum Hammer, 1968 E	Haplozetidae	Oribatida [(excluding astigmata])	Sarcoptiformes	Acariformes		Acari	Acaromorpha	Arachnida	Chelicerata	Arthopoda	yes					yes
Magnobates flagellifer Hammer, 1967 E	Haplozetidae	Oribatida [(excluding astigmata])	Sarcoptiformes	Acariformes		Acari	Acaromorpha	Arachnida	Chelicerata	Arthopoda	yes					yes
Peloribates fragilis Hammer, 1967 E	Haplozetidae	Oribatida [(excluding astigmata])	Sarcoptiformes	Acariformes		Acari	Acaromorpha	Arachnida	Chelicerata	Arthopoda	yes					yes
Peloribates magnisetosus Hammer, 1967 E	Haplozetidae	Oribatida [(excluding astigmata])	Sarcoptiformes	Acariformes		Acari	Acaromorpha	Arachnida	Chelicerata	Arthopoda	yes					yes
Protoribates capucinus Berlese, 1908 E	Haplozetidae	Oribatida [(excluding astigmata])	Sarcoptiformes	Acariformes		Acari	Acaromorpha	Arachnida	Chelicerata	Arthopoda	yes					yes
Rostrozetes foveolatus Sellnick, 1925	Haplozetidae	Oribatida [(excluding astigmata])	Sarcoptiformes	Acariformes		Acari	Acaromorpha	Arachnida	Chelicerata	Arthopoda						yes
Sicaxylobates sicafer (Hammer, 1968) E	Haplozetidae	Oribatida [(excluding astigmata])	Sarcoptiformes	Acariformes		Acari	Acaromorpha	Arachnida	Chelicerata	Arthopoda	yes					yes
Totobates acutissimus (Hammer, 1967) E	Haplozetidae	Oribatida [(excluding astigmata])	Sarcoptiformes	Acariformes		Acari	Acaromorpha	Arachnida	Chelicerata	Arthopoda	yes					yes
Totobates anareensis (Dalenius & Wilson, 1958)	Haplozetidae	Oribatida [(excluding astigmata])	Sarcoptiformes	Acariformes		Acari	Acaromorpha	Arachnida	Chelicerata	Arthopoda						yes
Totobates antarcticus Wallwork, 1966 E	Haplozetidae	Oribatida [(excluding astigmata])	Sarcoptiformes	Acariformes		Acari	Acaromorpha	Arachnida	Chelicerata	Arthopoda	yes					yes
Totobates capita Hammer, 1968 E	Haplozetidae	Oribatida [(excluding astigmata])	Sarcoptiformes	Acariformes		Acari	Acaromorpha	Arachnida	Chelicerata	Arthopoda	yes					yes
Totobates communis Hammer, 1967 E	Haplozetidae	Oribatida [(excluding astigmata])	Sarcoptiformes	Acariformes		Acari	Acaromorpha	Arachnida	Chelicerata	Arthopoda	yes					yes
Totobates elegans (Hammer, 1958) E	Haplozetidae	Oribatida [(excluding astigmata])	Sarcoptiformes	Acariformes		Acari	Acaromorpha	Arachnida	Chelicerata	Arthopoda	yes					yes
Totobates latus Hammer, 1967 E	Haplozetidae	Oribatida [(excluding astigmata])	Sarcoptiformes	Acariformes		Acari	Acaromorpha	Arachnida	Chelicerata	Arthopoda	yes					yes
Totobates macroonyx Hammer, 1967 E	Haplozetidae	Oribatida [(excluding astigmata])	Sarcoptiformes	Acariformes		Acari	Acaromorpha	Arachnida	Chelicerata	Arthopoda	yes					yes
Totobates microseta Hammer, 1968 E	Haplozetidae	Oribatida [(excluding astigmata])	Sarcoptiformes	Acariformes		Acari	Acaromorpha	Arachnida	Chelicerata	Arthopoda	yes					yes
Totobates minimus Hammer, 1967 E	Haplozetidae	Oribatida [(excluding astigmata])	Sarcoptiformes	Acariformes		Acari	Acaromorpha	Arachnida	Chelicerata	Arthopoda	yes					yes
Totobates ovalis Hammer, 1967 E	Haplozetidae	Oribatida [(excluding astigmata])	Sarcoptiformes	Acariformes		Acari	Acaromorpha	Arachnida	Chelicerata	Arthopoda	yes					yes
Phyllhermannia foliata Hammer, 1966 E	Hermanidae	Oribatida [(excluding astigmata])	Sarcoptiformes	Acariformes		Acari	Acaromorpha	Arachnida	Chelicerata	Arthopoda	yes					yes
Phyllhermannia forsteri Balogh, 1985	Hermanidae	Oribatida [(excluding astigmata])	Sarcoptiformes	Acariformes		Acari	Acaromorpha	Arachnida	Chelicerata	Arthopoda						yes
Phyllhermannia mollis Hammer, 1966 E	Hermanidae	Oribatida [(excluding astigmata])	Sarcoptiformes	Acariformes		Acari	Acaromorpha	Arachnida	Chelicerata	Arthopoda	yes					yes
Phyllhermannia phyllophora (Michael, 1908)	Hermanidae	Oribatida [(excluding astigmata])	Sarcoptiformes	Acariformes		Acari	Acaromorpha	Arachnida	Chelicerata	Arthopoda						yes
Phyllhermannia rubra Hammer, 1966 E	Hermanidae	Oribatida [(excluding astigmata])	Sarcoptiformes	Acariformes		Acari	Acaromorpha	Arachnida	Chelicerata	Arthopoda	yes					yes
Hermanniella clavasetosa Hammer, 1966 E	Hermanielidae	Oribatida [(excluding astigmata])	Sarcoptiformes	Acariformes		Acari	Acaromorpha	Arachnida	Chelicerata	Arthopoda	yes					yes
Hermanniella diversisetosa Hammer, 1966 E	Hermanielidae	Oribatida [(excluding astigmata])	Sarcoptiformes	Acariformes		Acari	Acaromorpha	Arachnida	Chelicerata	Arthopoda	yes					yes
Hermanniella longisetosa Hammer, 1966 E	Hermanielidae	Oribatida [(excluding astigmata])	Sarcoptiformes	Acariformes		Acari	Acaromorpha	Arachnida	Chelicerata	Arthopoda	yes					yes
Hermanniella microsetosa Hammer, 1966 E	Hermanielidae	Oribatida [(excluding astigmata])	Sarcoptiformes	Acariformes		Acari	Acaromorpha	Arachnida	Chelicerata	Arthopoda	yes					yes
Hydrozetes lemnae (de Coggi, 1899)	Hydrozetidae	Oribatida [(excluding astigmata])	Sarcoptiformes	Acariformes		Acari	Acaromorpha	Arachnida	Chelicerata	Arthopoda						yes
Hypochthonius luteus Oudemans, 1913	Hypochthonidae	Oribatida [(excluding astigmata])	Sarcoptiformes	Acariformes		Acari	Acaromorpha	Arachnida	Chelicerata	Arthopoda						yes
Liodes nigricans Hammer, 1966 E	Liodidae	Oribatida [(excluding astigmata])	Sarcoptiformes	Acariformes		Acari	Acaromorpha	Arachnida	Chelicerata	Arthopoda	yes					yes
Machuella pyriformis Hammer, 1968 E	Machuellidae	Oribatida [(excluding astigmata])	Sarcoptiformes	Acariformes		Acari	Acaromorpha	Arachnida	Chelicerata	Arthopoda	yes					yes
Machuella ventrisetosa Hammer, 1961 E	Machuellidae	Oribatida [(excluding astigmata])	Sarcoptiformes	Acariformes		Acari	Acaromorpha	Arachnida	Chelicerata	Arthopoda	yes					yes
Fossonothrus novaezelandiae Hammer, 1966 E	Malaconothridae	Oribatida [(excluding astigmata])	Sarcoptiformes	Acariformes		Acari	Acaromorpha	Arachnida	Chelicerata	Arthopoda	yes					yes
Malaconothrus indifferens Hammer, 1966 E	Malaconothridae	Oribatida [(excluding astigmata])	Sarcoptiformes	Acariformes		Acari	Acaromorpha	Arachnida	Chelicerata	Arthopoda	yes					yes
Malaconothrus zealandicus Hammer, 1966 E	Malaconothridae	Oribatida [(excluding astigmata])	Sarcoptiformes	Acariformes		Acari	Acaromorpha	Arachnida	Chelicerata	Arthopoda	yes					yes
Trimalaconothrus angustirostrum Hammer, 1966 E	Malaconothridae	Oribatida [(excluding astigmata])	Sarcoptiformes	Acariformes		Acari	Acaromorpha	Arachnida	Chelicerata	Arthopoda	yes					yes
Trimalaconothrus crispus Hammer, 1962 E	Malaconothridae	Oribatida [(excluding astigmata])	Sarcoptiformes	Acariformes		Acari	Acaromorpha	Arachnida	Chelicerata	Arthopoda	yes					yes
Trimalaconothrus longirostrum Hammer, 1966 E	Malaconothridae	Oribatida [(excluding astigmata])	Sarcoptiformes	Acariformes		Acari	Acaromorpha	Arachnida	Chelicerata	Arthopoda	yes					yes
Trimalaconothrus novus (Sellnick, 1921)	Malaconothridae	Oribatida [(excluding astigmata])	Sarcoptiformes	Acariformes		Acari	Acaromorpha	Arachnida	Chelicerata	Arthopoda						yes
Trimalaconothrus opisthoseta Hammer, 1966 E	Malaconothridae	Oribatida [(excluding astigmata])	Sarcoptiformes	Acariformes		Acari	Acaromorpha	Arachnida	Chelicerata	Arthopoda	yes					yes
Trimalaconothrus oxyrhinus Hammer, 1962 E	Malaconothridae	Oribatida [(excluding astigmata])	Sarcoptiformes	Acariformes		Acari	Acaromorpha	Arachnida	Chelicerata	Arthopoda	yes					yes
Trimalaconothrus plathyrhinus Hammer, 1962 E	Malaconothridae	Oribatida [(excluding astigmata])	Sarcoptiformes	Acariformes		Acari	Acaromorpha	Arachnida	Chelicerata	Arthopoda	yes					yes
Trimalaconothrus sacculus Hammer, 1966 E	Malaconothridae	Oribatida [(excluding astigmata])	Sarcoptiformes	Acariformes		Acari	Acaromorpha	Arachnida	Chelicerata	Arthopoda	yes					yes
Trimalaconothrus tonkini Luxton, 1982 E	Malaconothridae	Oribatida [(excluding astigmata])	Sarcoptiformes	Acariformes		Acari	Acaromorpha	Arachnida	Chelicerata	Arthopoda	yes					yes
Zeanothrus elegans Hammer, 1966 E	Malaconothridae	Oribatida [(excluding astigmata])	Sarcoptiformes	Acariformes		Acari	Acaromorpha	Arachnida	Chelicerata	Arthopoda	yes					yes
Maorizetes ferox Hammer, 1966 E	Maorizetidae	Oribatida [(excluding astigmata])	Sarcoptiformes	Acariformes		Acari	Acaromorpha	Arachnida	Chelicerata	Arthopoda	yes					yes
Cuspitegula stellifer Hammer, 1966 E	Microzetidae	Oribatida [(excluding astigmata])	Sarcoptiformes	Acariformes		Acari	Acaromorpha	Arachnida	Chelicerata	Arthopoda	yes	yes				yes
Antarctozetes intermedius (Hammer, 1967) E	Mycobatidae	Oribatida [(excluding astigmata])	Sarcoptiformes	Acariformes		Acari	Acaromorpha	Arachnida	Chelicerata	Arthopoda	yes					yes
Antarctozetes longicaulis (Hammer, 1967) E	Mycobatidae	Oribatida [(excluding astigmata])	Sarcoptiformes	Acariformes		Acari	Acaromorpha	Arachnida	Chelicerata	Arthopoda	yes					yes
Antarctozetes luteus (Hammer, 1967) E	Mycobatidae	Oribatida [(excluding astigmata])	Sarcoptiformes	Acariformes		Acari	Acaromorpha	Arachnida	Chelicerata	Arthopoda	yes					yes
Baloghobates nudus Hammer, 1967 E	Mycobatidae	Oribatida [(excluding astigmata])	Sarcoptiformes	Acariformes		Acari	Acaromorpha	Arachnida	Chelicerata	Arthopoda	yes					yes
Baloghobates parvoglobosus Hammer, 1967 E	Mycobatidae	Oribatida [(excluding astigmata])	Sarcoptiformes	Acariformes		Acari	Acaromorpha	Arachnida	Chelicerata	Arthopoda	yes					yes
Cryptobothria monodactyla Wallwork, 1963 E	Mycobatidae	Oribatida [(excluding astigmata])	Sarcoptiformes	Acariformes		Acari	Acaromorpha	Arachnida	Chelicerata	Arthopoda	yes					yes
Minunthozetes semirufus (Koch, 1841)	Mycobatidae	Oribatida [(excluding astigmata])	Sarcoptiformes	Acariformes		Acari	Acaromorpha	Arachnida	Chelicerata	Arthopoda						yes
Mycozetes oleariae Spain, 1968	Mycobatidae	Oribatida [(excluding astigmata])	Sarcoptiformes	Acariformes		Acari	Acaromorpha	Arachnida	Chelicerata	Arthopoda						yes
Neomycobates tridentatus Wallwork, 1963 E	Mycobatidae	Oribatida [(excluding astigmata])	Sarcoptiformes	Acariformes		Acari	Acaromorpha	Arachnida	Chelicerata	Arthopoda	yes					yes
Punctoribates manzanoensis Hammer, 1958 E	Mycobatidae	Oribatida [(excluding astigmata])	Sarcoptiformes	Acariformes		Acari	Acaromorpha	Arachnida	Chelicerata	Arthopoda	yes					yes
Punctoribates punctum (Koch, 1839)	Mycobatidae	Oribatida [(excluding astigmata])	Sarcoptiformes	Acariformes		Acari	Acaromorpha	Arachnida	Chelicerata	Arthopoda						yes
Nanhermannia acutisetosa Berlese, 1913 E	Nanhermanidae	Oribatida [(excluding astigmata])	Sarcoptiformes	Acariformes		Acari	Acaromorpha	Arachnida	Chelicerata	Arthopoda	yes					yes
Nanhermannia nana (Nicolet, 1855)	Nanhermanidae	Oribatida [(excluding astigmata])	Sarcoptiformes	Acariformes		Acari	Acaromorpha	Arachnida	Chelicerata	Arthopoda						yes
Nanhermannia tenuicoma Hammer, 1966 E	Nanhermanidae	Oribatida [(excluding astigmata])	Sarcoptiformes	Acariformes		Acari	Acaromorpha	Arachnida	Chelicerata	Arthopoda	yes					yes
Neotrichozetes spinulosa (Michael, 1908)	Neotrichozetidae	Oribatida [(excluding astigmata])	Sarcoptiformes	Acariformes		Acari	Acaromorpha	Arachnida	Chelicerata	Arthopoda						yes
Nothrus biciliatus Koch, 1841	Nothridae	Oribatida [(excluding astigmata])	Sarcoptiformes	Acariformes		Acari	Acaromorpha	Arachnida	Chelicerata	Arthopoda						yes
Nothrus pupuensis (Hammer, 1966) E	Nothridae	Oribatida [(excluding astigmata])	Sarcoptiformes	Acariformes		Acari	Acaromorpha	Arachnida	Chelicerata	Arthopoda	yes					yes
Nothrus silvestris Nicolet, 1855	Nothridae	Oribatida [(excluding astigmata])	Sarcoptiformes	Acariformes		Acari	Acaromorpha	Arachnida	Chelicerata	Arthopoda						yes
Novonothrus flagellatus Hammer, 1966 E	Nothridae	Oribatida [(excluding astigmata])	Sarcoptiformes	Acariformes		Acari	Acaromorpha	Arachnida	Chelicerata	Arthopoda	yes					yes
Nodocepheus dentatus Hammer, 1958 E	Notocepheidae	Oribatida [(excluding astigmata])	Sarcoptiformes	Acariformes		Acari	Acaromorpha	Arachnida	Chelicerata	Arthopoda	yes					yes
Onychobates nidicola Hammer, 1967 E	Onychobatidae	Oribatida [(excluding astigmata])	Sarcoptiformes	Acariformes		Acari	Acaromorpha	Arachnida	Chelicerata	Arthopoda	yes					yes
Acutoppia crassiseta (Hammer, 1968) E	Oppidae	Oribatida [(excluding astigmata])	Sarcoptiformes	Acariformes		Acari	Acaromorpha	Arachnida	Chelicerata	Arthopoda	yes	yes				yes
Acutoppia jelevae (Hammer, 1968) E	Oppidae	Oribatida [(excluding astigmata])	Sarcoptiformes	Acariformes		Acari	Acaromorpha	Arachnida	Chelicerata	Arthopoda	yes					yes
Amerioppia longiclava Hammer, 1962 E	Oppidae	Oribatida [(excluding astigmata])	Sarcoptiformes	Acariformes		Acari	Acaromorpha	Arachnida	Chelicerata	Arthopoda	yes					yes
Amerioppia woolleyi Hammer, 1968 E	Oppidae	Oribatida [(excluding astigmata])	Sarcoptiformes	Acariformes		Acari	Acaromorpha	Arachnida	Chelicerata	Arthopoda	yes					yes
Arcoppia arcualis (Berlese, 1913)	Oppidae	Oribatida [(excluding astigmata])	Sarcoptiformes	Acariformes		Acari	Acaromorpha	Arachnida	Chelicerata	Arthopoda						yes
Arcoppia winkleri (Hammer, 1968) E	Oppidae	Oribatida [(excluding astigmata])	Sarcoptiformes	Acariformes		Acari	Acaromorpha	Arachnida	Chelicerata	Arthopoda	yes					yes
Austroppia crozetensis (Richters, 1908)	Oppidae	Oribatida [(excluding astigmata])	Sarcoptiformes	Acariformes		Acari	Acaromorpha	Arachnida	Chelicerata	Arthopoda						yes
Baioppia moritzi (Hammer, 1968) E	Oppidae	Oribatida [(excluding astigmata])	Sarcoptiformes	Acariformes		Acari	Acaromorpha	Arachnida	Chelicerata	Arthopoda	yes					yes
Belloppia beemanensis (Wallwork, 1964) E	Oppidae	Oribatida [(excluding astigmata])	Sarcoptiformes	Acariformes		Acari	Acaromorpha	Arachnida	Chelicerata	Arthopoda	yes					yes
Belloppia evansi Hammer, 1968 E	Oppidae	Oribatida [(excluding astigmata])	Sarcoptiformes	Acariformes		Acari	Acaromorpha	Arachnida	Chelicerata	Arthopoda	yes					yes
Belloppia shealsi Hammer, 1968 E	Oppidae	Oribatida [(excluding astigmata])	Sarcoptiformes	Acariformes		Acari	Acaromorpha	Arachnida	Chelicerata	Arthopoda	yes					yes
Belloppia wallworki Hammer, 1968 E	Oppidae	Oribatida [(excluding astigmata])	Sarcoptiformes	Acariformes		Acari	Acaromorpha	Arachnida	Chelicerata	Arthopoda	yes					yes
Brachiopiella hartensteini (Hammer, 1968) E	Oppidae	Oribatida [(excluding astigmata])	Sarcoptiformes	Acariformes		Acari	Acaromorpha	Arachnida	Chelicerata	Arthopoda	yes					yes
Brachiopiella higginsi (Hammer, 1968) E	Oppidae	Oribatida [(excluding astigmata])	Sarcoptiformes	Acariformes		Acari	Acaromorpha	Arachnida	Chelicerata	Arthopoda	yes					yes
Brachiopiella rajskii Hammer, 1968 E	Oppidae	Oribatida [(excluding astigmata])	Sarcoptiformes	Acariformes		Acari	Acaromorpha	Arachnida	Chelicerata	Arthopoda	yes					yes
Brachiopiella walkeri (Hammer, 1968) E	Oppidae	Oribatida [(excluding astigmata])	Sarcoptiformes	Acariformes		Acari	Acaromorpha	Arachnida	Chelicerata	Arthopoda	yes					yes
Campbelloppia diaphora (Wallwork, 1964) E	Oppidae	Oribatida [(excluding astigmata])	Sarcoptiformes	Acariformes		Acari	Acaromorpha	Arachnida	Chelicerata	Arthopoda	yes					yes
Convergoppia pletzeni (Hammer, 1968) E	Oppidae	Oribatida [(excluding astigmata])	Sarcoptiformes	Acariformes		Acari	Acaromorpha	Arachnida	Chelicerata	Arthopoda	yes					yes
Globoppia campbellensis Wallwork, 1964 E	Oppidae	Oribatida [(excluding astigmata])	Sarcoptiformes	Acariformes		Acari	Acaromorpha	Arachnida	Chelicerata	Arthopoda	yes					yes
Globoppia gressitti Wallwork, 1964 E	Oppidae	Oribatida [(excluding astigmata])	Sarcoptiformes	Acariformes		Acari	Acaromorpha	Arachnida	Chelicerata	Arthopoda	yes					yes
Globoppia nidicola Hammer, 1968 E	Oppidae	Oribatida [(excluding astigmata])	Sarcoptiformes	Acariformes		Acari	Acaromorpha	Arachnida	Chelicerata	Arthopoda	yes					yes
Gressittoppia baderi (Hammer, 1968) E	Oppidae	Oribatida [(excluding astigmata])	Sarcoptiformes	Acariformes		Acari	Acaromorpha	Arachnida	Chelicerata	Arthopoda	yes					yes
Hamoppia lionis Hammer, 1968 E	Oppidae	Oribatida [(excluding astigmata])	Sarcoptiformes	Acariformes		Acari	Acaromorpha	Arachnida	Chelicerata	Arthopoda	yes					yes
Hamoppia thamdrupi Hammer, 1968 E	Oppidae	Oribatida [(excluding astigmata])	Sarcoptiformes	Acariformes		Acari	Acaromorpha	Arachnida	Chelicerata	Arthopoda	yes					yes
Insculptoppia suciui (Hammer, 1968) E	Oppidae	Oribatida [(excluding astigmata])	Sarcoptiformes	Acariformes		Acari	Acaromorpha	Arachnida	Chelicerata	Arthopoda	yes					yes
Laminoppia blocki Hammer, 1968 E	Oppidae	Oribatida [(excluding astigmata])	Sarcoptiformes	Acariformes		Acari	Acaromorpha	Arachnida	Chelicerata	Arthopoda	yes	yes				yes
Lanceoppia banksi Hammer, 1968 E	Oppidae	Oribatida [(excluding astigmata])	Sarcoptiformes	Acariformes		Acari	Acaromorpha	Arachnida	Chelicerata	Arthopoda	yes					yes
Lanceoppia becki Hammer, 1968 E	Oppidae	Oribatida [(excluding astigmata])	Sarcoptiformes	Acariformes		Acari	Acaromorpha	Arachnida	Chelicerata	Arthopoda	yes					yes
Lanceoppia berlesi Hammer, 1968 E	Oppidae	Oribatida [(excluding astigmata])	Sarcoptiformes	Acariformes		Acari	Acaromorpha	Arachnida	Chelicerata	Arthopoda	yes					yes
Lanceoppia bertheti Hammer, 1968 E	Oppidae	Oribatida [(excluding astigmata])	Sarcoptiformes	Acariformes		Acari	Acaromorpha	Arachnida	Chelicerata	Arthopoda	yes					yes
Lanceoppia csiszarae Hammer, 1968 E	Oppidae	Oribatida [(excluding astigmata])	Sarcoptiformes	Acariformes		Acari	Acaromorpha	Arachnida	Chelicerata	Arthopoda	yes					yes
Lanceoppia ewingi Hammer, 1968 E	Oppidae	Oribatida [(excluding astigmata])	Sarcoptiformes	Acariformes		Acari	Acaromorpha	Arachnida	Chelicerata	Arthopoda	yes					yes
Lanceoppia feideri (Hammer, 1968) E	Oppidae	Oribatida [(excluding astigmata])	Sarcoptiformes	Acariformes		Acari	Acaromorpha	Arachnida	Chelicerata	Arthopoda	yes					yes
Lanceoppia haarlovi (Hammer, 1968) E	Oppidae	Oribatida [(excluding astigmata])	Sarcoptiformes	Acariformes		Acari	Acaromorpha	Arachnida	Chelicerata	Arthopoda	yes					yes
Lanceoppia jacoti Hammer, 1968 E	Oppidae	Oribatida [(excluding astigmata])	Sarcoptiformes	Acariformes		Acari	Acaromorpha	Arachnida	Chelicerata	Arthopoda	yes					yes
Lanceoppia knullei Hammer, 1968 E	Oppidae	Oribatida [(excluding astigmata])	Sarcoptiformes	Acariformes		Acari	Acaromorpha	Arachnida	Chelicerata	Arthopoda	yes					yes
Lanceoppia luxtoni Hammer, 1968 E	Oppidae	Oribatida [(excluding astigmata])	Sarcoptiformes	Acariformes		Acari	Acaromorpha	Arachnida	Chelicerata	Arthopoda	yes					yes
Lanceoppia maerkeli Hammer, 1968 E	Oppidae	Oribatida [(excluding astigmata])	Sarcoptiformes	Acariformes		Acari	Acaromorpha	Arachnida	Chelicerata	Arthopoda	yes					yes
Lanceoppia mahunkai Hammer, 1968 E	Oppidae	Oribatida [(excluding astigmata])	Sarcoptiformes	Acariformes		Acari	Acaromorpha	Arachnida	Chelicerata	Arthopoda	yes					yes
Lanceoppia menkei Hammer, 1968 E	Oppidae	Oribatida [(excluding astigmata])	Sarcoptiformes	Acariformes		Acari	Acaromorpha	Arachnida	Chelicerata	Arthopoda	yes					yes
Lanceoppia perezinigoi (Hammer, 1968) E	Oppidae	Oribatida [(excluding astigmata])	Sarcoptiformes	Acariformes		Acari	Acaromorpha	Arachnida	Chelicerata	Arthopoda	yes					yes
Lanceoppia piffli Hammer, 1968 E	Oppidae	Oribatida [(excluding astigmata])	Sarcoptiformes	Acariformes		Acari	Acaromorpha	Arachnida	Chelicerata	Arthopoda	yes					yes
Lanceoppia poppi Hammer, 1968 E	Oppidae	Oribatida [(excluding astigmata])	Sarcoptiformes	Acariformes		Acari	Acaromorpha	Arachnida	Chelicerata	Arthopoda	yes					yes
Lanceoppia ramsayi Hammer, 1968 E	Oppidae	Oribatida [(excluding astigmata])	Sarcoptiformes	Acariformes		Acari	Acaromorpha	Arachnida	Chelicerata	Arthopoda	yes					yes
Lanceoppia rigidiseta Hammer, 1968 E	Oppidae	Oribatida [(excluding astigmata])	Sarcoptiformes	Acariformes		Acari	Acaromorpha	Arachnida	Chelicerata	Arthopoda	yes					yes
Lanceoppia schusteri Hammer, 1968 E	Oppidae	Oribatida [(excluding astigmata])	Sarcoptiformes	Acariformes		Acari	Acaromorpha	Arachnida	Chelicerata	Arthopoda	yes					yes
Lanceoppia schweizeri Hammer, 1968 E	Oppidae	Oribatida [(excluding astigmata])	Sarcoptiformes	Acariformes		Acari	Acaromorpha	Arachnida	Chelicerata	Arthopoda	yes					yes
Lanceoppia sellnicki Hammer, 1968 E	Oppidae	Oribatida [(excluding astigmata])	Sarcoptiformes	Acariformes		Acari	Acaromorpha	Arachnida	Chelicerata	Arthopoda	yes					yes
Lanceoppia seydi Hammer, 1968 E	Oppidae	Oribatida [(excluding astigmata])	Sarcoptiformes	Acariformes		Acari	Acaromorpha	Arachnida	Chelicerata	Arthopoda	yes					yes
Lanceoppia strenzkei Hammer, 1968 E	Oppidae	Oribatida [(excluding astigmata])	Sarcoptiformes	Acariformes		Acari	Acaromorpha	Arachnida	Chelicerata	Arthopoda	yes					yes
Lanceoppia thori Hammer, 1968 E	Oppidae	Oribatida [(excluding astigmata])	Sarcoptiformes	Acariformes		Acari	Acaromorpha	Arachnida	Chelicerata	Arthopoda	yes					yes
Lanceoppia turki (Hammer, 1968) E	Oppidae	Oribatida [(excluding astigmata])	Sarcoptiformes	Acariformes		Acari	Acaromorpha	Arachnida	Chelicerata	Arthopoda	yes					yes
Lanceoppia vanderhammeni Hammer, 1968 E	Oppidae	Oribatida [(excluding astigmata])	Sarcoptiformes	Acariformes		Acari	Acaromorpha	Arachnida	Chelicerata	Arthopoda	yes					yes
Lanceoppia vaneki Hammer, 1968 E	Oppidae	Oribatida [(excluding astigmata])	Sarcoptiformes	Acariformes		Acari	Acaromorpha	Arachnida	Chelicerata	Arthopoda	yes					yes
Lanceoppia willmanni Hammer, 1968 E	Oppidae	Oribatida [(excluding astigmata])	Sarcoptiformes	Acariformes		Acari	Acaromorpha	Arachnida	Chelicerata	Arthopoda	yes					yes
Lanceoppia woodringi Hammer, 1968 E	Oppidae	Oribatida [(excluding astigmata])	Sarcoptiformes	Acariformes		Acari	Acaromorpha	Arachnida	Chelicerata	Arthopoda	yes					yes
Loboppia covarrubiasi (Hammer, 1968) E	Oppidae	Oribatida [(excluding astigmata])	Sarcoptiformes	Acariformes		Acari	Acaromorpha	Arachnida	Chelicerata	Arthopoda	yes	yes				yes
Membranoppia karppineni Hammer, 1968 E	Oppidae	Oribatida [(excluding astigmata])	Sarcoptiformes	Acariformes		Acari	Acaromorpha	Arachnida	Chelicerata	Arthopoda	yes					yes
Membranoppia krivoluzkyi Hammer, 1968 E	Oppidae	Oribatida [(excluding astigmata])	Sarcoptiformes	Acariformes		Acari	Acaromorpha	Arachnida	Chelicerata	Arthopoda	yes					yes
Membranoppia sitnilovae Hammer, 1968 E	Oppidae	Oribatida [(excluding astigmata])	Sarcoptiformes	Acariformes		Acari	Acaromorpha	Arachnida	Chelicerata	Arthopoda	yes					yes
Microppia minus (Paoli, 1908) A	Oppidae	Oribatida [(excluding astigmata])	Sarcoptiformes	Acariformes		Acari	Acaromorpha	Arachnida	Chelicerata	Arthopoda			yes			yes
Microppia minutissima (Sellnick, 1950)	Oppidae	Oribatida [(excluding astigmata])	Sarcoptiformes	Acariformes		Acari	Acaromorpha	Arachnida	Chelicerata	Arthopoda						yes
Microppia zealandica Hammer, 1968 E	Oppidae	Oribatida [(excluding astigmata])	Sarcoptiformes	Acariformes		Acari	Acaromorpha	Arachnida	Chelicerata	Arthopoda	yes					yes
Multioppia sp.	Oppidae	Oribatida [(excluding astigmata])	Sarcoptiformes	Acariformes		Acari	Acaromorpha	Arachnida	Chelicerata	Arthopoda						yes
Nesoppia tuxeni (Hammer, 1968) E	Oppidae	Oribatida [(excluding astigmata])	Sarcoptiformes	Acariformes		Acari	Acaromorpha	Arachnida	Chelicerata	Arthopoda	yes					yes
Operculoppia kunsti Hammer, 1968 E	Oppidae	Oribatida [(excluding astigmata])	Sarcoptiformes	Acariformes		Acari	Acaromorpha	Arachnida	Chelicerata	Arthopoda	yes	yes				yes
Oppiella dubia Hammer, 1962 E	Oppidae	Oribatida [(excluding astigmata])	Sarcoptiformes	Acariformes		Acari	Acaromorpha	Arachnida	Chelicerata	Arthopoda	yes					yes
Oppiella nova (Oudemans, 1902)	Oppidae	Oribatida [(excluding astigmata])	Sarcoptiformes	Acariformes		Acari	Acaromorpha	Arachnida	Chelicerata	Arthopoda						yes
Oppiella obsoleta (Paoli, 1908)	Oppidae	Oribatida [(excluding astigmata])	Sarcoptiformes	Acariformes		Acari	Acaromorpha	Arachnida	Chelicerata	Arthopoda						yes
Oxyoppia suramericana (Hammer, 1958) E	Oppidae	Oribatida [(excluding astigmata])	Sarcoptiformes	Acariformes		Acari	Acaromorpha	Arachnida	Chelicerata	Arthopoda	yes					yes
Paroppia lebruni Hammer, 1968 E	Oppidae	Oribatida [(excluding astigmata])	Sarcoptiformes	Acariformes		Acari	Acaromorpha	Arachnida	Chelicerata	Arthopoda	yes					yes
Pletzenoppia rafalskii (Hammer, 1968) E	Oppidae	Oribatida [(excluding astigmata])	Sarcoptiformes	Acariformes		Acari	Acaromorpha	Arachnida	Chelicerata	Arthopoda	yes					yes
Polyoppia baloghi Hammer, 1968 E	Oppidae	Oribatida [(excluding astigmata])	Sarcoptiformes	Acariformes		Acari	Acaromorpha	Arachnida	Chelicerata	Arthopoda	yes					yes
Pravoppia disjuncta (Wallwork, 1964) E	Oppidae	Oribatida [(excluding astigmata])	Sarcoptiformes	Acariformes		Acari	Acaromorpha	Arachnida	Chelicerata	Arthopoda	yes					yes
Processoppia oudemansi (Hammer, 1968) E	Oppidae	Oribatida [(excluding astigmata])	Sarcoptiformes	Acariformes		Acari	Acaromorpha	Arachnida	Chelicerata	Arthopoda	yes					yes
Ptiloppia bulanovae (Hammer, 1968) E	Oppidae	Oribatida [(excluding astigmata])	Sarcoptiformes	Acariformes		Acari	Acaromorpha	Arachnida	Chelicerata	Arthopoda	yes					yes
Quadroppia circumita (Hammer, 1961) E	Oppidae	Oribatida [(excluding astigmata])	Sarcoptiformes	Acariformes		Acari	Acaromorpha	Arachnida	Chelicerata	Arthopoda	yes					yes
Quadroppia quadricarinata (Michael, 1885)	Oppidae	Oribatida [(excluding astigmata])	Sarcoptiformes	Acariformes		Acari	Acaromorpha	Arachnida	Chelicerata	Arthopoda						yes
Ramusella sengbuschi Hammer, 1968 E	Oppidae	Oribatida [(excluding astigmata])	Sarcoptiformes	Acariformes		Acari	Acaromorpha	Arachnida	Chelicerata	Arthopoda	yes					yes
Rhaphoppia mihelcici (Hammer, 1968) E	Oppidae	Oribatida [(excluding astigmata])	Sarcoptiformes	Acariformes		Acari	Acaromorpha	Arachnida	Chelicerata	Arthopoda	yes					yes
Setuloppia newelli (Hammer, 1968) E	Oppidae	Oribatida [(excluding astigmata])	Sarcoptiformes	Acariformes		Acari	Acaromorpha	Arachnida	Chelicerata	Arthopoda	yes	yes				yes
Solenoppia grandjeani Hammer, 1968 E	Oppidae	Oribatida [(excluding astigmata])	Sarcoptiformes	Acariformes		Acari	Acaromorpha	Arachnida	Chelicerata	Arthopoda	yes					yes
Solenoppia taberlyi Hammer, 1968 E	Oppidae	Oribatida [(excluding astigmata])	Sarcoptiformes	Acariformes		Acari	Acaromorpha	Arachnida	Chelicerata	Arthopoda	yes					yes
Solenoppia travei Hammer, 1968 E	Oppidae	Oribatida [(excluding astigmata])	Sarcoptiformes	Acariformes		Acari	Acaromorpha	Arachnida	Chelicerata	Arthopoda	yes					yes
Tripiloppia aokii Hammer, 1968 E	Oppidae	Oribatida [(excluding astigmata])	Sarcoptiformes	Acariformes		Acari	Acaromorpha	Arachnida	Chelicerata	Arthopoda	yes					yes
Tripiloppia dalenii Hammer, 1968 E	Oppidae	Oribatida [(excluding astigmata])	Sarcoptiformes	Acariformes		Acari	Acaromorpha	Arachnida	Chelicerata	Arthopoda	yes					yes
Tripiloppia forsslundi Hammer, 1968 E	Oppidae	Oribatida [(excluding astigmata])	Sarcoptiformes	Acariformes		Acari	Acaromorpha	Arachnida	Chelicerata	Arthopoda	yes					yes
Tripiloppia tarraswahlbergi Hammer, 1968 E	Oppidae	Oribatida [(excluding astigmata])	Sarcoptiformes	Acariformes		Acari	Acaromorpha	Arachnida	Chelicerata	Arthopoda	yes					yes
Tripiloppia traegardhi Hammer, 1968 E	Oppidae	Oribatida [(excluding astigmata])	Sarcoptiformes	Acariformes		Acari	Acaromorpha	Arachnida	Chelicerata	Arthopoda	yes					yes
Lamellobates palustris Hammer, 1958 E	Oribatellidae	Oribatida [(excluding astigmata])	Sarcoptiformes	Acariformes		Acari	Acaromorpha	Arachnida	Chelicerata	Arthopoda	yes					yes
Crassoribatula maculosa Hammer, 1967 E	Oribatulidae	Oribatida [(excluding astigmata])	Sarcoptiformes	Acariformes		Acari	Acaromorpha	Arachnida	Chelicerata	Arthopoda	yes	yes				yes
Ingella bullager Hammer, 1967 E	Oribatulidae	Oribatida [(excluding astigmata])	Sarcoptiformes	Acariformes		Acari	Acaromorpha	Arachnida	Chelicerata	Arthopoda	yes					yes
Liebstadia similis (Michael, 1888)	Oribatulidae	Oribatida [(excluding astigmata])	Sarcoptiformes	Acariformes		Acari	Acaromorpha	Arachnida	Chelicerata	Arthopoda						yes
Maculobates longipilosus Hammer, 1967 E	Oribatulidae	Oribatida [(excluding astigmata])	Sarcoptiformes	Acariformes		Acari	Acaromorpha	Arachnida	Chelicerata	Arthopoda	yes					yes
Maculobates longus Hammer, 1967 E	Oribatulidae	Oribatida [(excluding astigmata])	Sarcoptiformes	Acariformes		Acari	Acaromorpha	Arachnida	Chelicerata	Arthopoda	yes					yes
Maculobates luteomarginatus Hammer, 1967 E	Oribatulidae	Oribatida [(excluding astigmata])	Sarcoptiformes	Acariformes		Acari	Acaromorpha	Arachnida	Chelicerata	Arthopoda	yes					yes
Maculobates luteus Hammer, 1967 E	Oribatulidae	Oribatida [(excluding astigmata])	Sarcoptiformes	Acariformes		Acari	Acaromorpha	Arachnida	Chelicerata	Arthopoda	yes					yes
Maculobates magnus Hammer, 1967 E	Oribatulidae	Oribatida [(excluding astigmata])	Sarcoptiformes	Acariformes		Acari	Acaromorpha	Arachnida	Chelicerata	Arthopoda	yes					yes
Maculobates minor Hammer, 1967 E	Oribatulidae	Oribatida [(excluding astigmata])	Sarcoptiformes	Acariformes		Acari	Acaromorpha	Arachnida	Chelicerata	Arthopoda	yes					yes
Maculobates vulgaris Hammer, 1967 E	Oribatulidae	Oribatida [(excluding astigmata])	Sarcoptiformes	Acariformes		Acari	Acaromorpha	Arachnida	Chelicerata	Arthopoda	yes					yes
Paraphauloppia novazealandica Hammer, 1967 E	Oribatulidae	Oribatida [(excluding astigmata])	Sarcoptiformes	Acariformes		Acari	Acaromorpha	Arachnida	Chelicerata	Arthopoda	yes					yes
Pontiobates denigratus Luxton, 1989 E	Oribatulidae	Oribatida [(excluding astigmata])	Sarcoptiformes	Acariformes		Acari	Acaromorpha	Arachnida	Chelicerata	Arthopoda	yes					yes
Subphauloppia dentonyx Hammer, 1967 E	Oribatulidae	Oribatida [(excluding astigmata])	Sarcoptiformes	Acariformes		Acari	Acaromorpha	Arachnida	Chelicerata	Arthopoda	yes					yes
Zygoribatula connexa (Berlese, 1904)	Oribatulidae	Oribatida [(excluding astigmata])	Sarcoptiformes	Acariformes		Acari	Acaromorpha	Arachnida	Chelicerata	Arthopoda						yes
Zygoribatula magna Ramsay, 1966 E	Oribatulidae	Oribatida [(excluding astigmata])	Sarcoptiformes	Acariformes		Acari	Acaromorpha	Arachnida	Chelicerata	Arthopoda	yes					yes
Zygoribatula novazealandica Hammer, 1967 E	Oribatulidae	Oribatida [(excluding astigmata])	Sarcoptiformes	Acariformes		Acari	Acaromorpha	Arachnida	Chelicerata	Arthopoda	yes					yes
Zygoribatula terricola von der Hammen, 1952	Oribatulidae	Oribatida [(excluding astigmata])	Sarcoptiformes	Acariformes		Acari	Acaromorpha	Arachnida	Chelicerata	Arthopoda						yes
Indotritia aotearoana Ramsay, 1966 E	Oribotritidae	Oribatida [(excluding astigmata])	Sarcoptiformes	Acariformes		Acari	Acaromorpha	Arachnida	Chelicerata	Arthopoda	yes					yes
Oribotritia brevis Niedbala et Colloff, 1997	Oribotritidae	Oribatida [(excluding astigmata])	Sarcoptiformes	Acariformes		Acari	Acaromorpha	Arachnida	Chelicerata	Arthopoda						yes
Oribotritia contortula Niedbala, 1993	Oribotritidae	Oribatida [(excluding astigmata])	Sarcoptiformes	Acariformes		Acari	Acaromorpha	Arachnida	Chelicerata	Arthopoda						yes
Oribotritia contraria Niedbala, 1993	Oribotritidae	Oribatida [(excluding astigmata])	Sarcoptiformes	Acariformes		Acari	Acaromorpha	Arachnida	Chelicerata	Arthopoda						yes
Oribotritia paraincognita Niedbala, 2006	Oribotritidae	Oribatida [(excluding astigmata])	Sarcoptiformes	Acariformes		Acari	Acaromorpha	Arachnida	Chelicerata	Arthopoda						yes
Oribotritia teretis Niedbala, 1993	Oribotritidae	Oribatida [(excluding astigmata])	Sarcoptiformes	Acariformes		Acari	Acaromorpha	Arachnida	Chelicerata	Arthopoda						yes
Clavazetes decorus Hammer, 1966 E	Otocepheidae	Oribatida [(excluding astigmata])	Sarcoptiformes	Acariformes		Acari	Acaromorpha	Arachnida	Chelicerata	Arthopoda	yes					yes
Neotocepheus colliger Hammer, 1966 E	Otocepheidae	Oribatida [(excluding astigmata])	Sarcoptiformes	Acariformes		Acari	Acaromorpha	Arachnida	Chelicerata	Arthopoda	yes					yes
Plenotocepheus curtiseta Hammer, 1966 E	Otocepheidae	Oribatida [(excluding astigmata])	Sarcoptiformes	Acariformes		Acari	Acaromorpha	Arachnida	Chelicerata	Arthopoda	yes					yes
Plenotocepheus mollicoma Hammer, 1966 E	Otocepheidae	Oribatida [(excluding astigmata])	Sarcoptiformes	Acariformes		Acari	Acaromorpha	Arachnida	Chelicerata	Arthopoda	yes					yes
Pseudotocepheus curtiseta Hammer, 1966 E	Otocepheidae	Oribatida [(excluding astigmata])	Sarcoptiformes	Acariformes		Acari	Acaromorpha	Arachnida	Chelicerata	Arthopoda	yes					yes
Pseudotocepheus foveolatus Hammer, 1966 E	Otocepheidae	Oribatida [(excluding astigmata])	Sarcoptiformes	Acariformes		Acari	Acaromorpha	Arachnida	Chelicerata	Arthopoda	yes					yes
Pseudotocepheus punctatus Hammer, 1966 E	Otocepheidae	Oribatida [(excluding astigmata])	Sarcoptiformes	Acariformes		Acari	Acaromorpha	Arachnida	Chelicerata	Arthopoda	yes					yes
Pseudotocepheus tenuiseta Hammer, 1966 E	Otocepheidae	Oribatida [(excluding astigmata])	Sarcoptiformes	Acariformes		Acari	Acaromorpha	Arachnida	Chelicerata	Arthopoda	yes					yes
Neoribates barbatus Hammer, 1968 E	Parakalumidae	Oribatida [(excluding astigmata])	Sarcoptiformes	Acariformes		Acari	Acaromorpha	Arachnida	Chelicerata	Arthopoda	yes					yes
Porokalumma rotunda (Wallwork, 1963) E	Parakalumidae	Oribatida [(excluding astigmata])	Sarcoptiformes	Acariformes		Acari	Acaromorpha	Arachnida	Chelicerata	Arthopoda	yes					yes
Macquarioppia striata (Wallwork, 1963) E	Pelopidae	Oribatida [(excluding astigmata])	Sarcoptiformes	Acariformes		Acari	Acaromorpha	Arachnida	Chelicerata	Arthopoda	yes					yes
Pseudoceratoppia asetosa Hammer, 1967 E	Pelopidae	Oribatida [(excluding astigmata])	Sarcoptiformes	Acariformes		Acari	Acaromorpha	Arachnida	Chelicerata	Arthopoda	yes					yes
Pseudoceratoppia clavasetosa Hammer, 1967 E	Pelopidae	Oribatida [(excluding astigmata])	Sarcoptiformes	Acariformes		Acari	Acaromorpha	Arachnida	Chelicerata	Arthopoda	yes					yes
Pseudoceratoppia diversa Hammer, 1967 E	Pelopidae	Oribatida [(excluding astigmata])	Sarcoptiformes	Acariformes		Acari	Acaromorpha	Arachnida	Chelicerata	Arthopoda	yes					yes
Pseudoceratoppia microsetosa Hammer, 1967 E	Pelopidae	Oribatida [(excluding astigmata])	Sarcoptiformes	Acariformes		Acari	Acaromorpha	Arachnida	Chelicerata	Arthopoda	yes					yes
Pseudoceratoppia sexsetosa Hammer, 1967 E	Pelopidae	Oribatida [(excluding astigmata])	Sarcoptiformes	Acariformes		Acari	Acaromorpha	Arachnida	Chelicerata	Arthopoda	yes					yes
Nesopelops monodactylus (Hammer, 1966) E	Phenopelopidae	Oribatida [(excluding astigmata])	Sarcoptiformes	Acariformes		Acari	Acaromorpha	Arachnida	Chelicerata	Arthopoda	yes					yes
Nesopelops punctatus (Hammer, 1966) E	Phenopelopidae	Oribatida [(excluding astigmata])	Sarcoptiformes	Acariformes		Acari	Acaromorpha	Arachnida	Chelicerata	Arthopoda	yes					yes
Peloptulus sp.	Phenopelopidae	Oribatida [(excluding astigmata])	Sarcoptiformes	Acariformes		Acari	Acaromorpha	Arachnida	Chelicerata	Arthopoda						yes
Austrophthiracarus pulchellus Niedbala, 1993	Phthiracaridae	Oribatida [(excluding astigmata])	Sarcoptiformes	Acariformes		Acari	Acaromorpha	Arachnida	Chelicerata	Arthopoda						yes
Hoplophorella sp.	Phthiracaridae	Oribatida [(excluding astigmata])	Sarcoptiformes	Acariformes		Acari	Acaromorpha	Arachnida	Chelicerata	Arthopoda						yes
Hoplophthiracarus bisulcus Niedbala, 1993	Phthiracaridae	Oribatida [(excluding astigmata])	Sarcoptiformes	Acariformes		Acari	Acaromorpha	Arachnida	Chelicerata	Arthopoda						yes
Notophthiracarus australis Ramsay, 1966 E	Phthiracaridae	Oribatida [(excluding astigmata])	Sarcoptiformes	Acariformes		Acari	Acaromorpha	Arachnida	Chelicerata	Arthopoda	yes					yes
Notophthiracarus brachys Niedbala, 2006	Phthiracaridae	Oribatida [(excluding astigmata])	Sarcoptiformes	Acariformes		Acari	Acaromorpha	Arachnida	Chelicerata	Arthopoda						yes
Notophthiracarus claviger Niedbala, 1993	Phthiracaridae	Oribatida [(excluding astigmata])	Sarcoptiformes	Acariformes		Acari	Acaromorpha	Arachnida	Chelicerata	Arthopoda						yes
Notophthiracarus conspiquus Niedbala, 1989	Phthiracaridae	Oribatida [(excluding astigmata])	Sarcoptiformes	Acariformes		Acari	Acaromorpha	Arachnida	Chelicerata	Arthopoda						yes
Notophthiracarus paracapillatus Niedbala, 2006	Phthiracaridae	Oribatida [(excluding astigmata])	Sarcoptiformes	Acariformes		Acari	Acaromorpha	Arachnida	Chelicerata	Arthopoda						yes
Notophthiracarus paraunicarinatus Niedbala & Penttinen, 2007	Phthiracaridae	Oribatida [(excluding astigmata])	Sarcoptiformes	Acariformes		Acari	Acaromorpha	Arachnida	Chelicerata	Arthopoda						yes
Notophthiracarus perlucundus Niedbala, 2000	Phthiracaridae	Oribatida [(excluding astigmata])	Sarcoptiformes	Acariformes		Acari	Acaromorpha	Arachnida	Chelicerata	Arthopoda						yes
Notophthiracarus quietus Niedbala, 1989	Phthiracaridae	Oribatida [(excluding astigmata])	Sarcoptiformes	Acariformes		Acari	Acaromorpha	Arachnida	Chelicerata	Arthopoda						yes
Notophthiracarus repostus Niedbala, 1989	Phthiracaridae	Oribatida [(excluding astigmata])	Sarcoptiformes	Acariformes		Acari	Acaromorpha	Arachnida	Chelicerata	Arthopoda						yes
Notophthiracarus rotoitiensis Niedbala, 2006	Phthiracaridae	Oribatida [(excluding astigmata])	Sarcoptiformes	Acariformes		Acari	Acaromorpha	Arachnida	Chelicerata	Arthopoda						yes
Phthiracarus pellucidus Ramsay, 1966 E	Phthiracaridae	Oribatida [(excluding astigmata])	Sarcoptiformes	Acariformes		Acari	Acaromorpha	Arachnida	Chelicerata	Arthopoda	yes					yes
Protophthiracarus neotrichus (Wallwork, 1966) E	Phthiracaridae	Oribatida [(excluding astigmata])	Sarcoptiformes	Acariformes		Acari	Acaromorpha	Arachnida	Chelicerata	Arthopoda	yes					yes
Pedrocortesella cryptonotus Hammer, 1966 E	Plateremaeidae	Oribatida [(excluding astigmata])	Sarcoptiformes	Acariformes		Acari	Acaromorpha	Arachnida	Chelicerata	Arthopoda	yes					yes
Pedrocortesella gymnonotus Hammer, 1966 E	Plateremaeidae	Oribatida [(excluding astigmata])	Sarcoptiformes	Acariformes		Acari	Acaromorpha	Arachnida	Chelicerata	Arthopoda	yes					yes
Pedrocortesella latoclava Hammer, 1966 E	Plateremaeidae	Oribatida [(excluding astigmata])	Sarcoptiformes	Acariformes		Acari	Acaromorpha	Arachnida	Chelicerata	Arthopoda	yes					yes
Pedrocortesella nigroclava Hammer, 1966 E	Plateremaeidae	Oribatida [(excluding astigmata])	Sarcoptiformes	Acariformes		Acari	Acaromorpha	Arachnida	Chelicerata	Arthopoda	yes					yes
Pedrocortesella sexpilosus Hammer, 1966 E	Plateremaeidae	Oribatida [(excluding astigmata])	Sarcoptiformes	Acariformes		Acari	Acaromorpha	Arachnida	Chelicerata	Arthopoda	yes					yes
Pedrocortesia australis Hammer, 1962 E	Plateremaeidae	Oribatida [(excluding astigmata])	Sarcoptiformes	Acariformes		Acari	Acaromorpha	Arachnida	Chelicerata	Arthopoda	yes					yes
Pedrocortesia luteomarginata Hammer, 1966 E	Plateremaeidae	Oribatida [(excluding astigmata])	Sarcoptiformes	Acariformes		Acari	Acaromorpha	Arachnida	Chelicerata	Arthopoda	yes					yes
Pedrocortesia rotoruensis Hammer, 1966 E	Plateremaeidae	Oribatida [(excluding astigmata])	Sarcoptiformes	Acariformes		Acari	Acaromorpha	Arachnida	Chelicerata	Arthopoda	yes					yes
Alaskozetes antarcticus (Michael, 1903)	Podacaridae	Oribatida [(excluding astigmata])	Sarcoptiformes	Acariformes		Acari	Acaromorpha	Arachnida	Chelicerata	Arthopoda						yes
Halozetes bathamae Luxton, 1984 E	Podacaridae	Oribatida [(excluding astigmata])	Sarcoptiformes	Acariformes		Acari	Acaromorpha	Arachnida	Chelicerata	Arthopoda	yes					yes
Halozetes belgicae (Michael, 1903)	Podacaridae	Oribatida [(excluding astigmata])	Sarcoptiformes	Acariformes		Acari	Acaromorpha	Arachnida	Chelicerata	Arthopoda						yes
Halozetes crozetensis (Richters, 1908)	Podacaridae	Oribatida [(excluding astigmata])	Sarcoptiformes	Acariformes		Acari	Acaromorpha	Arachnida	Chelicerata	Arthopoda						yes
Halozetes intermedius Wallwork, 1963 E	Podacaridae	Oribatida [(excluding astigmata])	Sarcoptiformes	Acariformes		Acari	Acaromorpha	Arachnida	Chelicerata	Arthopoda	yes					yes
Halozetes macquariensis (Dalenius & Wilson, 1958)	Podacaridae	Oribatida [(excluding astigmata])	Sarcoptiformes	Acariformes		Acari	Acaromorpha	Arachnida	Chelicerata	Arthopoda						yes
Halozetes marinus (Lohmann, 1908)	Podacaridae	Oribatida [(excluding astigmata])	Sarcoptiformes	Acariformes		Acari	Acaromorpha	Arachnida	Chelicerata	Arthopoda						yes
Halozetes otagoensis Hammer, 1966 E	Podacaridae	Oribatida [(excluding astigmata])	Sarcoptiformes	Acariformes		Acari	Acaromorpha	Arachnida	Chelicerata	Arthopoda	yes					yes
Halozetes plumosus Wallwork, 1966 E	Podacaridae	Oribatida [(excluding astigmata])	Sarcoptiformes	Acariformes		Acari	Acaromorpha	Arachnida	Chelicerata	Arthopoda	yes					yes
Podacarus auberti Grandjean, 1955	Podacaridae	Oribatida [(excluding astigmata])	Sarcoptiformes	Acariformes		Acari	Acaromorpha	Arachnida	Chelicerata	Arthopoda						yes
Pterozetes novazealandicus Hammer, 1966 E	Pterozetidae	Oribatida [(excluding astigmata])	Sarcoptiformes	Acariformes		Acari	Acaromorpha	Arachnida	Chelicerata	Arthopoda	yes					yes
Ramsayellus grandis (Hammer, 1967) E	Ramsayellidae	Oribatida [(excluding astigmata])	Sarcoptiformes	Acariformes		Acari	Acaromorpha	Arachnida	Chelicerata	Arthopoda	yes					yes
Campbellobates acanthus Wallwork, 1964 E	Scheloribatidae	Oribatida [(excluding astigmata])	Sarcoptiformes	Acariformes		Acari	Acaromorpha	Arachnida	Chelicerata	Arthopoda	yes					yes
Campbellobates aureus Hammer, 1967 E	Scheloribatidae	Oribatida [(excluding astigmata])	Sarcoptiformes	Acariformes		Acari	Acaromorpha	Arachnida	Chelicerata	Arthopoda	yes					yes
Campbellobates latohumeralis Hammer, 1967 E	Scheloribatidae	Oribatida [(excluding astigmata])	Sarcoptiformes	Acariformes		Acari	Acaromorpha	Arachnida	Chelicerata	Arthopoda	yes					yes
Campbellobates occultus Hammer, 1967 E	Scheloribatidae	Oribatida [(excluding astigmata])	Sarcoptiformes	Acariformes		Acari	Acaromorpha	Arachnida	Chelicerata	Arthopoda	yes					yes
Grandjeanobates novazealandicus Hammer, 1967 E	Scheloribatidae	Oribatida [(excluding astigmata])	Sarcoptiformes	Acariformes		Acari	Acaromorpha	Arachnida	Chelicerata	Arthopoda	yes					yes
Incabates angustus Hammer, 1967 E	Scheloribatidae	Oribatida [(excluding astigmata])	Sarcoptiformes	Acariformes		Acari	Acaromorpha	Arachnida	Chelicerata	Arthopoda	yes					yes
Scheloribates aequalis Hammer, 1967 E	Scheloribatidae	Oribatida [(excluding astigmata])	Sarcoptiformes	Acariformes		Acari	Acaromorpha	Arachnida	Chelicerata	Arthopoda	yes					yes
Scheloribates anzacensis Hammer, 1967 E	Scheloribatidae	Oribatida [(excluding astigmata])	Sarcoptiformes	Acariformes		Acari	Acaromorpha	Arachnida	Chelicerata	Arthopoda	yes					yes
Scheloribates conjuges Hammer, 1967 E	Scheloribatidae	Oribatida [(excluding astigmata])	Sarcoptiformes	Acariformes		Acari	Acaromorpha	Arachnida	Chelicerata	Arthopoda	yes					yes
Scheloribates crassus Hammer, 1967 E	Scheloribatidae	Oribatida [(excluding astigmata])	Sarcoptiformes	Acariformes		Acari	Acaromorpha	Arachnida	Chelicerata	Arthopoda	yes					yes
Scheloribates flagellatus Wallwork, 1966 E	Scheloribatidae	Oribatida [(excluding astigmata])	Sarcoptiformes	Acariformes		Acari	Acaromorpha	Arachnida	Chelicerata	Arthopoda	yes					yes
Scheloribates keriensis Hammer, 1967 E	Scheloribatidae	Oribatida [(excluding astigmata])	Sarcoptiformes	Acariformes		Acari	Acaromorpha	Arachnida	Chelicerata	Arthopoda	yes					yes
Scheloribates maoriensis Hammer, 1968 E	Scheloribatidae	Oribatida [(excluding astigmata])	Sarcoptiformes	Acariformes		Acari	Acaromorpha	Arachnida	Chelicerata	Arthopoda	yes					yes
Scheloribates pacificus Hammer, 1967 E	Scheloribatidae	Oribatida [(excluding astigmata])	Sarcoptiformes	Acariformes		Acari	Acaromorpha	Arachnida	Chelicerata	Arthopoda	yes					yes
Scheloribates zealandicus Hammer, 1967 E	Scheloribatidae	Oribatida [(excluding astigmata])	Sarcoptiformes	Acariformes		Acari	Acaromorpha	Arachnida	Chelicerata	Arthopoda	yes					yes
Setobates medius Hammer, 1967 E	Scheloribatidae	Oribatida [(excluding astigmata])	Sarcoptiformes	Acariformes		Acari	Acaromorpha	Arachnida	Chelicerata	Arthopoda	yes					yes
Setobates scheloribatoides (Ramsay, 1966) E	Scheloribatidae	Oribatida [(excluding astigmata])	Sarcoptiformes	Acariformes		Acari	Acaromorpha	Arachnida	Chelicerata	Arthopoda	yes					yes
Zeascheloribates palustris Luxton, 1982 E	Scheloribatidae	Oribatida [(excluding astigmata])	Sarcoptiformes	Acariformes		Acari	Acaromorpha	Arachnida	Chelicerata	Arthopoda	yes					yes
Scutovertex sculptus Michael, 1879	Scutoverticidae	Oribatida [(excluding astigmata])	Sarcoptiformes	Acariformes		Acari	Acaromorpha	Arachnida	Chelicerata	Arthopoda						yes
Sellnickia caudata (Michael, 1908)	Selnickidae	Oribatida [(excluding astigmata])	Sarcoptiformes	Acariformes		Acari	Acaromorpha	Arachnida	Chelicerata	Arthopoda						yes
Suctobelba falcata Forsslund, 1941	Suctobelbidae	Oribatida [(excluding astigmata])	Sarcoptiformes	Acariformes		Acari	Acaromorpha	Arachnida	Chelicerata	Arthopoda						yes
Suctobelba longicurva Hammer, 1966 E	Suctobelbidae	Oribatida [(excluding astigmata])	Sarcoptiformes	Acariformes		Acari	Acaromorpha	Arachnida	Chelicerata	Arthopoda	yes					yes
Suctobelba nasalis Forsslund, 1941	Suctobelbidae	Oribatida [(excluding astigmata])	Sarcoptiformes	Acariformes		Acari	Acaromorpha	Arachnida	Chelicerata	Arthopoda						yes
Suctobelba nondivisa Hammer, 1966 E	Suctobelbidae	Oribatida [(excluding astigmata])	Sarcoptiformes	Acariformes		Acari	Acaromorpha	Arachnida	Chelicerata	Arthopoda	yes					yes
Suctobelba plumata Hammer, 1966 E	Suctobelbidae	Oribatida [(excluding astigmata])	Sarcoptiformes	Acariformes		Acari	Acaromorpha	Arachnida	Chelicerata	Arthopoda	yes					yes
Suctobelba subcornigera Forsslund, 1941	Suctobelbidae	Oribatida [(excluding astigmata])	Sarcoptiformes	Acariformes		Acari	Acaromorpha	Arachnida	Chelicerata	Arthopoda						yes
Suctobelbila dentata (Hammer, 1961) E	Suctobelbidae	Oribatida [(excluding astigmata])	Sarcoptiformes	Acariformes		Acari	Acaromorpha	Arachnida	Chelicerata	Arthopoda	yes					yes
Zeasuctobelba arcuata Hammer, 1968 E	Suctobelbidae	Oribatida [(excluding astigmata])	Sarcoptiformes	Acariformes		Acari	Acaromorpha	Arachnida	Chelicerata	Arthopoda	yes	yes				yes
Zeasuctobelba nodosa Hammer, 1966 E	Suctobelbidae	Oribatida [(excluding astigmata])	Sarcoptiformes	Acariformes		Acari	Acaromorpha	Arachnida	Chelicerata	Arthopoda	yes					yes
Zeasuctobelba quinquenodosa Hammer, 1966 E	Suctobelbidae	Oribatida [(excluding astigmata])	Sarcoptiformes	Acariformes		Acari	Acaromorpha	Arachnida	Chelicerata	Arthopoda	yes					yes
Zeasuctobelba trinodosa Hammer, 1966 E	Suctobelbidae	Oribatida [(excluding astigmata])	Sarcoptiformes	Acariformes		Acari	Acaromorpha	Arachnida	Chelicerata	Arthopoda	yes					yes
Tectocepheus velatus (Michael, 1880)	Tectocepheidae	Oribatida [(excluding astigmata])	Sarcoptiformes	Acariformes		Acari	Acaromorpha	Arachnida	Chelicerata	Arthopoda						yes
Paraphysobates monodactylus (Hammer, 1966) E	Tegoribatidae	Oribatida [(excluding astigmata])	Sarcoptiformes	Acariformes		Acari	Acaromorpha	Arachnida	Chelicerata	Arthopoda	yes					yes
Tikizetes spinipes Hammer, 1967 E	Tikizetidae	Oribatida [(excluding astigmata])	Sarcoptiformes	Acariformes		Acari	Acaromorpha	Arachnida	Chelicerata	Arthopoda	yes					yes
Allonothrus sp.	Trhypochthonidae	Oribatida [(excluding astigmata])	Sarcoptiformes	Acariformes		Acari	Acaromorpha	Arachnida	Chelicerata	Arthopoda						yes
Mucronothrus nasalis Willmann, 1929	Trhypochthonidae	Oribatida [(excluding astigmata])	Sarcoptiformes	Acariformes		Acari	Acaromorpha	Arachnida	Chelicerata	Arthopoda						yes
Trhyphochthoniellus crassus (Wharburton & Pearce, 1905)	Trhypochthonidae	Oribatida [(excluding astigmata])	Sarcoptiformes	Acariformes		Acari	Acaromorpha	Arachnida	Chelicerata	Arthopoda						yes
Tumerozetes bifurcatus Hammer, 1966 E	Tumerozetidae	Oribatida [(excluding astigmata])	Sarcoptiformes	Acariformes		Acari	Acaromorpha	Arachnida	Chelicerata	Arthopoda	yes	yes				yes
Tumerozetes circularis Hammer, 1966 E	Tumerozetidae	Oribatida [(excluding astigmata])	Sarcoptiformes	Acariformes		Acari	Acaromorpha	Arachnida	Chelicerata	Arthopoda	yes					yes
Tumerozetes indistinctus Hammer, 1966 E	Tumerozetidae	Oribatida [(excluding astigmata])	Sarcoptiformes	Acariformes		Acari	Acaromorpha	Arachnida	Chelicerata	Arthopoda	yes					yes
Tumerozetes parallelus Hammer, 1966 E	Tumerozetidae	Oribatida [(excluding astigmata])	Sarcoptiformes	Acariformes		Acari	Acaromorpha	Arachnida	Chelicerata	Arthopoda	yes					yes
Tumerozetes pumilis Hammer, 1966 E	Tumerozetidae	Oribatida [(excluding astigmata])	Sarcoptiformes	Acariformes		Acari	Acaromorpha	Arachnida	Chelicerata	Arthopoda	yes					yes
Tuparezetes christineae Spain, 1969 E	Tuparezetidae	Oribatida [(excluding astigmata])	Sarcoptiformes	Acariformes		Acari	Acaromorpha	Arachnida	Chelicerata	Arthopoda	yes	yes				yes
Tuparezetes philodendrus Spain, 1969 E	Tuparezetidae	Oribatida [(excluding astigmata])	Sarcoptiformes	Acariformes		Acari	Acaromorpha	Arachnida	Chelicerata	Arthopoda	yes					yes
Allotanaupodus orete Zhang & Fan, 2007 E	Allotanaupodidae	Prostigmata	Trombidiformes	Acariformes		Acari	Acaromorpha	Arachnida	Chelicerata	Arthopoda	yes					yes
Allotanaupodus williamsi Zhang & Fan, 2007 E	Allotanaupodidae	Prostigmata	Trombidiformes	Acariformes		Acari	Acaromorpha	Arachnida	Chelicerata	Arthopoda	yes	yes				yes
Allotanaupodus winksi Zhang & Fan, 2007 E	Allotanaupodidae	Prostigmata	Trombidiformes	Acariformes		Acari	Acaromorpha	Arachnida	Chelicerata	Arthopoda	yes					yes
Nanotanaupodus andrei Zhang & Fan, 2007 E	Allotanaupodidae	Prostigmata	Trombidiformes	Acariformes		Acari	Acaromorpha	Arachnida	Chelicerata	Arthopoda	yes	yes				yes
Nanotanaupodus gracehallae Zhang & Fan, 2007 E	Allotanaupodidae	Prostigmata	Trombidiformes	Acariformes		Acari	Acaromorpha	Arachnida	Chelicerata	Arthopoda	yes					yes
Anisitsiellides arraphus Cook, 1983 F E	Anisitsielidae	Prostigmata	Trombidiformes	Acariformes		Acari	Acaromorpha	Arachnida	Chelicerata	Arthopoda	yes			yes
Anisitsiellides partitus Cook, 1983 F E	Anisitsielidae	Prostigmata	Trombidiformes	Acariformes		Acari	Acaromorpha	Arachnida	Chelicerata	Arthopoda	yes			yes
Anisitsiellides zealandicus Hopkins, 1967 F E	Anisitsielidae	Prostigmata	Trombidiformes	Acariformes		Acari	Acaromorpha	Arachnida	Chelicerata	Arthopoda	yes			yes
Mamersella anomaola Hopkins, 1967 F E	Anisitsielidae	Prostigmata	Trombidiformes	Acariformes		Acari	Acaromorpha	Arachnida	Chelicerata	Arthopoda	yes			yes
Zelandatonia orion Cook, 1992 F E	Anisitsielidae	Prostigmata	Trombidiformes	Acariformes		Acari	Acaromorpha	Arachnida	Chelicerata	Arthopoda	yes	yes		yes
Anystis baccarum Linnaeus, 1758	Anystidae	Prostigmata	Trombidiformes	Acariformes		Acari	Acaromorpha	Arachnida	Chelicerata	Arthopoda						yes
Arrenurus (A.) longipetiolatus Smit, 1996 F E	Arrenuridae	Prostigmata	Trombidiformes	Acariformes		Acari	Acaromorpha	Arachnida	Chelicerata	Arthopoda	yes			yes
Arrenurus (A.) rotoensis Stout, 1953 F E	Arrenuridae	Prostigmata	Trombidiformes	Acariformes		Acari	Acaromorpha	Arachnida	Chelicerata	Arthopoda	yes			yes
Arrenurus (A.) schuckardi Smit, 1996 F E	Arrenuridae	Prostigmata	Trombidiformes	Acariformes		Acari	Acaromorpha	Arachnida	Chelicerata	Arthopoda	yes			yes
Arrenurus (A.) stouti Cook, 1983 F E	Arrenuridae	Prostigmata	Trombidiformes	Acariformes		Acari	Acaromorpha	Arachnida	Chelicerata	Arthopoda	yes			yes
Arrenurus (A.) zelandicus Cook, 1983 F E	Arrenuridae	Prostigmata	Trombidiformes	Acariformes		Acari	Acaromorpha	Arachnida	Chelicerata	Arthopoda	yes			yes
Arrenurus (Arrenurus) lacus Stout, 1953 F E	Arrenuridae	Prostigmata	Trombidiformes	Acariformes		Acari	Acaromorpha	Arachnida	Chelicerata	Arthopoda	yes			yes
Anamundamella zelandica Cook, 1992 F E	Athienemanidae	Prostigmata	Trombidiformes	Acariformes		Acari	Acaromorpha	Arachnida	Chelicerata	Arthopoda	yes	yes		yes
Abelaturus cornophorus Cook, 1983 F E	Aturidae	Prostigmata	Trombidiformes	Acariformes		Acari	Acaromorpha	Arachnida	Chelicerata	Arthopoda	yes	yes		yes
Abelaturus ogalus Cook, 1991 F E	Aturidae	Prostigmata	Trombidiformes	Acariformes		Acari	Acaromorpha	Arachnida	Chelicerata	Arthopoda	yes			yes
Abelaturus schwoerbeli Pesic & Smit in Pesic, Smit & Datry, 2010 F E	Aturidae	Prostigmata	Trombidiformes	Acariformes		Acari	Acaromorpha	Arachnida	Chelicerata	Arthopoda	yes			yes
Bleptaturus magnipalpis Cook, 1991 F E	Aturidae	Prostigmata	Trombidiformes	Acariformes		Acari	Acaromorpha	Arachnida	Chelicerata	Arthopoda	yes	yes		yes
Canterburaturus cooki Pesic & Smit in Pesic, Smit & Datry, 2010 F E	Aturidae	Prostigmata	Trombidiformes	Acariformes		Acari	Acaromorpha	Arachnida	Chelicerata	Arthopoda	yes	yes		yes
Canterburaturus minutus Pesic & Smit in Pesic, Smit & Datry, 2010 F E	Aturidae	Prostigmata	Trombidiformes	Acariformes		Acari	Acaromorpha	Arachnida	Chelicerata	Arthopoda	yes			yes
Canterburaturus novaeseelandicus Pesic & Smit in Pesic, Smit & Datry, 2010 F E	Aturidae	Prostigmata	Trombidiformes	Acariformes		Acari	Acaromorpha	Arachnida	Chelicerata	Arthopoda	yes			yes
Colobaturus daimphida Cook, 1991 F E	Aturidae	Prostigmata	Trombidiformes	Acariformes		Acari	Acaromorpha	Arachnida	Chelicerata	Arthopoda	yes	yes		yes
Colobaturus selwynus Pesic & Smit in Pesic, Smit & Datry, 2010 F E	Aturidae	Prostigmata	Trombidiformes	Acariformes		Acari	Acaromorpha	Arachnida	Chelicerata	Arthopoda	yes			yes
Evidaturus exilis Cook, 1983 F E	Aturidae	Prostigmata	Trombidiformes	Acariformes		Acari	Acaromorpha	Arachnida	Chelicerata	Arthopoda	yes	yes		yes
Evidaturus scopticus Cook, 1983 F E	Aturidae	Prostigmata	Trombidiformes	Acariformes		Acari	Acaromorpha	Arachnida	Chelicerata	Arthopoda	yes			yes
Hestaturus ovalis Cook, 1991 F E	Aturidae	Prostigmata	Trombidiformes	Acariformes		Acari	Acaromorpha	Arachnida	Chelicerata	Arthopoda	yes	yes		yes
Kritaturus (C.) rucabus Cook, 1983 F E	Aturidae	Prostigmata	Trombidiformes	Acariformes		Acari	Acaromorpha	Arachnida	Chelicerata	Arthopoda	yes			yes
Kritaturus (C.) tenonus Cook, 1983 F E	Aturidae	Prostigmata	Trombidiformes	Acariformes		Acari	Acaromorpha	Arachnida	Chelicerata	Arthopoda	yes			yes
Kritaturus (C.) uncipalpis Cook, 1983 F E	Aturidae	Prostigmata	Trombidiformes	Acariformes		Acari	Acaromorpha	Arachnida	Chelicerata	Arthopoda	yes			yes
Kritaturus (Caudaturus) jacundus Cook, 1983 F E	Aturidae	Prostigmata	Trombidiformes	Acariformes		Acari	Acaromorpha	Arachnida	Chelicerata	Arthopoda	yes	yes		yes
Kritaturus (K.) gennadus Cook, 1983 F E	Aturidae	Prostigmata	Trombidiformes	Acariformes		Acari	Acaromorpha	Arachnida	Chelicerata	Arthopoda	yes			yes
Kritaturus (K.) ianthus Cook, 1983 F E	Aturidae	Prostigmata	Trombidiformes	Acariformes		Acari	Acaromorpha	Arachnida	Chelicerata	Arthopoda	yes			yes
Kritaturus (K.) sornus Cook, 1983 F E	Aturidae	Prostigmata	Trombidiformes	Acariformes		Acari	Acaromorpha	Arachnida	Chelicerata	Arthopoda	yes			yes
Kritaturus (K.) vinnulus Cook, 1983 F E	Aturidae	Prostigmata	Trombidiformes	Acariformes		Acari	Acaromorpha	Arachnida	Chelicerata	Arthopoda	yes			yes
Kritaturus (Kritaturus) dornarus Cook, 1983 F E	Aturidae	Prostigmata	Trombidiformes	Acariformes		Acari	Acaromorpha	Arachnida	Chelicerata	Arthopoda	yes			yes
Neotryssaturus inusitatus (Hopkins, 1967) F E	Aturidae	Prostigmata	Trombidiformes	Acariformes		Acari	Acaromorpha	Arachnida	Chelicerata	Arthopoda	yes	yes		yes
Neotryssaturus pallidus Cook, 1983 F E	Aturidae	Prostigmata	Trombidiformes	Acariformes		Acari	Acaromorpha	Arachnida	Chelicerata	Arthopoda	yes			yes
Omegaturus longipalpis Cook, 1983 F E	Aturidae	Prostigmata	Trombidiformes	Acariformes		Acari	Acaromorpha	Arachnida	Chelicerata	Arthopoda	yes	yes		yes
Paratryssaturus cantermus Cook, 1983 F E	Aturidae	Prostigmata	Trombidiformes	Acariformes		Acari	Acaromorpha	Arachnida	Chelicerata	Arthopoda	yes	yes		yes
Paratryssaturus minutus (Hopkins, 1969) F E	Aturidae	Prostigmata	Trombidiformes	Acariformes		Acari	Acaromorpha	Arachnida	Chelicerata	Arthopoda	yes			yes
Paratryssaturus morimotoi Imamura, 1979 F E	Aturidae	Prostigmata	Trombidiformes	Acariformes		Acari	Acaromorpha	Arachnida	Chelicerata	Arthopoda	yes			yes
Paratryssaturus zodelus Cook, 1983 F E	Aturidae	Prostigmata	Trombidiformes	Acariformes		Acari	Acaromorpha	Arachnida	Chelicerata	Arthopoda	yes			yes
Pilosaturus villosus (Hopkins, 1967) F E	Aturidae	Prostigmata	Trombidiformes	Acariformes		Acari	Acaromorpha	Arachnida	Chelicerata	Arthopoda	yes	yes		yes
Piotaturus alvecaudatus Cook, 1983 F E	Aturidae	Prostigmata	Trombidiformes	Acariformes		Acari	Acaromorpha	Arachnida	Chelicerata	Arthopoda	yes	yes		yes
Piotaturus bovalus Cook, 1983 F E	Aturidae	Prostigmata	Trombidiformes	Acariformes		Acari	Acaromorpha	Arachnida	Chelicerata	Arthopoda	yes			yes
Planaturus lundbladi Cook, 1983 F E	Aturidae	Prostigmata	Trombidiformes	Acariformes		Acari	Acaromorpha	Arachnida	Chelicerata	Arthopoda	yes	yes		yes
Planaturus rugosus Cook, 1991 F E	Aturidae	Prostigmata	Trombidiformes	Acariformes		Acari	Acaromorpha	Arachnida	Chelicerata	Arthopoda	yes			yes
Planaturus setipalpis Cook, 1983 F E	Aturidae	Prostigmata	Trombidiformes	Acariformes		Acari	Acaromorpha	Arachnida	Chelicerata	Arthopoda	yes			yes
Pseudotryssaturus acutus Cook, 1983 F E	Aturidae	Prostigmata	Trombidiformes	Acariformes		Acari	Acaromorpha	Arachnida	Chelicerata	Arthopoda	yes	yes		yes
Pseudotryssaturus anchistus Cook, 1983 F E	Aturidae	Prostigmata	Trombidiformes	Acariformes		Acari	Acaromorpha	Arachnida	Chelicerata	Arthopoda	yes			yes
Pseudotryssaturus dapsilus Cook, 1983 F E	Aturidae	Prostigmata	Trombidiformes	Acariformes		Acari	Acaromorpha	Arachnida	Chelicerata	Arthopoda	yes			yes
Pseudotryssaturus dictydermis Cook, 1983 F E	Aturidae	Prostigmata	Trombidiformes	Acariformes		Acari	Acaromorpha	Arachnida	Chelicerata	Arthopoda	yes			yes
Pseudotryssaturus indentatus (Hopkins, 1967) F E	Aturidae	Prostigmata	Trombidiformes	Acariformes		Acari	Acaromorpha	Arachnida	Chelicerata	Arthopoda	yes			yes
Pseudotryssaturus papillidermis Cook, 1983 F E	Aturidae	Prostigmata	Trombidiformes	Acariformes		Acari	Acaromorpha	Arachnida	Chelicerata	Arthopoda	yes			yes
Pseudotryssaturus planus Cook, 1983 F E	Aturidae	Prostigmata	Trombidiformes	Acariformes		Acari	Acaromorpha	Arachnida	Chelicerata	Arthopoda	yes			yes
Taintaturus abditus Cook, 1983 F E	Aturidae	Prostigmata	Trombidiformes	Acariformes		Acari	Acaromorpha	Arachnida	Chelicerata	Arthopoda	yes	yes		yes
Taintaturus accidens Cook, 1983 F E	Aturidae	Prostigmata	Trombidiformes	Acariformes		Acari	Acaromorpha	Arachnida	Chelicerata	Arthopoda	yes			yes
Taintaturus brevipalpis Cook, 1991 F E	Aturidae	Prostigmata	Trombidiformes	Acariformes		Acari	Acaromorpha	Arachnida	Chelicerata	Arthopoda	yes			yes
Taintaturus hopkinsi Cook, 1983 F E	Aturidae	Prostigmata	Trombidiformes	Acariformes		Acari	Acaromorpha	Arachnida	Chelicerata	Arthopoda	yes			yes
Taintaturus lembus Cook, 1991 F E	Aturidae	Prostigmata	Trombidiformes	Acariformes		Acari	Acaromorpha	Arachnida	Chelicerata	Arthopoda	yes			yes
Taintaturus livingstoni Cook, 1991 F E	Aturidae	Prostigmata	Trombidiformes	Acariformes		Acari	Acaromorpha	Arachnida	Chelicerata	Arthopoda	yes			yes
Taintaturus projectus Cook, 1983 F E	Aturidae	Prostigmata	Trombidiformes	Acariformes		Acari	Acaromorpha	Arachnida	Chelicerata	Arthopoda	yes			yes
Taintaturus rostratus Pesic & Smit in Pesic, Smit & Datry, 2010 F E	Aturidae	Prostigmata	Trombidiformes	Acariformes		Acari	Acaromorpha	Arachnida	Chelicerata	Arthopoda	yes			yes
Taintaturus selwynus Pesic & Smit in Pesic, Smit & Datry, 2010 F E	Aturidae	Prostigmata	Trombidiformes	Acariformes		Acari	Acaromorpha	Arachnida	Chelicerata	Arthopoda	yes			yes
Taintaturus stoutae Cook, 1991 F E	Aturidae	Prostigmata	Trombidiformes	Acariformes		Acari	Acaromorpha	Arachnida	Chelicerata	Arthopoda	yes			yes
Taintaturus waikirikiri Pesic & Smit in Pesic, Smit & Datry, 2010 F E	Aturidae	Prostigmata	Trombidiformes	Acariformes		Acari	Acaromorpha	Arachnida	Chelicerata	Arthopoda	yes			yes
Taintaturus zelandicus Cook, 1991 F E	Aturidae	Prostigmata	Trombidiformes	Acariformes		Acari	Acaromorpha	Arachnida	Chelicerata	Arthopoda	yes			yes
Tryssaturopsis asopos Cook, 1983 F E	Aturidae	Prostigmata	Trombidiformes	Acariformes		Acari	Acaromorpha	Arachnida	Chelicerata	Arthopoda	yes	yes		yes
Tryssaturopsis novus (Hopkins, 1967) F E	Aturidae	Prostigmata	Trombidiformes	Acariformes		Acari	Acaromorpha	Arachnida	Chelicerata	Arthopoda	yes			yes
Tryssaturopsis parvicaudatus Cook, 1983 F E	Aturidae	Prostigmata	Trombidiformes	Acariformes		Acari	Acaromorpha	Arachnida	Chelicerata	Arthopoda	yes			yes
Tryssaturopsis solivagus Cook, 1983 F E	Aturidae	Prostigmata	Trombidiformes	Acariformes		Acari	Acaromorpha	Arachnida	Chelicerata	Arthopoda	yes			yes
Tryssaturus spinipes Hopkins, 1967 F E	Aturidae	Prostigmata	Trombidiformes	Acariformes		Acari	Acaromorpha	Arachnida	Chelicerata	Arthopoda	yes	yes		yes
Uralbia filipalpis Schwoerbel, 1984 F E	Aturidae	Prostigmata	Trombidiformes	Acariformes		Acari	Acaromorpha	Arachnida	Chelicerata	Arthopoda	yes	yes		yes
Uralbia gracilipes Cook, 1983 F E	Aturidae	Prostigmata	Trombidiformes	Acariformes		Acari	Acaromorpha	Arachnida	Chelicerata	Arthopoda	yes			yes
Uralbia parva Cook, 1983 F E	Aturidae	Prostigmata	Trombidiformes	Acariformes		Acari	Acaromorpha	Arachnida	Chelicerata	Arthopoda	yes			yes
Uralbia projecta Hopkins, 1967 F E	Aturidae	Prostigmata	Trombidiformes	Acariformes		Acari	Acaromorpha	Arachnida	Chelicerata	Arthopoda	yes			yes
Zelandalbia acuta Cook, 1991 F E	Aturidae	Prostigmata	Trombidiformes	Acariformes		Acari	Acaromorpha	Arachnida	Chelicerata	Arthopoda	yes	yes		yes
Zelandalbia hopkinsi (Imamura, 1978) F E	Aturidae	Prostigmata	Trombidiformes	Acariformes		Acari	Acaromorpha	Arachnida	Chelicerata	Arthopoda	yes			yes
Zelandalbia imamurai Cook, 1983 F E	Aturidae	Prostigmata	Trombidiformes	Acariformes		Acari	Acaromorpha	Arachnida	Chelicerata	Arthopoda	yes			yes
Zelandalbia longipalpis Pesic & Smit in Pesic, Smit & Datry, 2010 F E	Aturidae	Prostigmata	Trombidiformes	Acariformes		Acari	Acaromorpha	Arachnida	Chelicerata	Arthopoda	yes			yes
Zelandopsis aturoides Schwoerbel, 1984 F E	Aturidae	Prostigmata	Trombidiformes	Acariformes		Acari	Acaromorpha	Arachnida	Chelicerata	Arthopoda	yes	yes		yes
Zelandopsis morimotoi Imamura, 1977 F E	Aturidae	Prostigmata	Trombidiformes	Acariformes		Acari	Acaromorpha	Arachnida	Chelicerata	Arthopoda	yes			yes
Bdella iconica Berlese, 1923	Bdelidae	Prostigmata	Trombidiformes	Acariformes		Acari	Acaromorpha	Arachnida	Chelicerata	Arthopoda						yes
Bdellodes (B.) oraria Atyeo, 1963	Bdelidae	Prostigmata	Trombidiformes	Acariformes		Acari	Acaromorpha	Arachnida	Chelicerata	Arthopoda						yes
Bdellodes (B.) tanta Atyeo, 1963	Bdelidae	Prostigmata	Trombidiformes	Acariformes		Acari	Acaromorpha	Arachnida	Chelicerata	Arthopoda						yes
Bdellodes (B.) vireti Atyeo, 1963	Bdelidae	Prostigmata	Trombidiformes	Acariformes		Acari	Acaromorpha	Arachnida	Chelicerata	Arthopoda						yes
Bdellodes (Bdellodes) harpax Atyeo, 1963	Bdelidae	Prostigmata	Trombidiformes	Acariformes		Acari	Acaromorpha	Arachnida	Chelicerata	Arthopoda						yes
Bdellodes (H.) ancalae Atyeo, 1963	Bdelidae	Prostigmata	Trombidiformes	Acariformes		Acari	Acaromorpha	Arachnida	Chelicerata	Arthopoda						yes
Bdellodes (H.) bryi Atyeo, 1963	Bdelidae	Prostigmata	Trombidiformes	Acariformes		Acari	Acaromorpha	Arachnida	Chelicerata	Arthopoda						yes
Bdellodes (H.) camellae Atyeo, 1963	Bdelidae	Prostigmata	Trombidiformes	Acariformes		Acari	Acaromorpha	Arachnida	Chelicerata	Arthopoda						yes
Bdellodes (H.) conformis Atyeo, 1963	Bdelidae	Prostigmata	Trombidiformes	Acariformes		Acari	Acaromorpha	Arachnida	Chelicerata	Arthopoda						yes
Bdellodes (H.) copiosa Atyeo, 1963	Bdelidae	Prostigmata	Trombidiformes	Acariformes		Acari	Acaromorpha	Arachnida	Chelicerata	Arthopoda						yes
Bdellodes (H.) curvus Atyeo, 1963	Bdelidae	Prostigmata	Trombidiformes	Acariformes		Acari	Acaromorpha	Arachnida	Chelicerata	Arthopoda						yes
Bdellodes (H.) flexuosa Atyeo, 1963	Bdelidae	Prostigmata	Trombidiformes	Acariformes		Acari	Acaromorpha	Arachnida	Chelicerata	Arthopoda						yes
Bdellodes (H.) gressitti Atyeo, 1963	Bdelidae	Prostigmata	Trombidiformes	Acariformes		Acari	Acaromorpha	Arachnida	Chelicerata	Arthopoda						yes
Bdellodes (H.) intricata Atyeo, 1963	Bdelidae	Prostigmata	Trombidiformes	Acariformes		Acari	Acaromorpha	Arachnida	Chelicerata	Arthopoda						yes
Bdellodes (H.) intricatoria Atyeo, 1963	Bdelidae	Prostigmata	Trombidiformes	Acariformes		Acari	Acaromorpha	Arachnida	Chelicerata	Arthopoda						yes
Bdellodes (H.) lapidaria (Kramer, 1881)	Bdelidae	Prostigmata	Trombidiformes	Acariformes		Acari	Acaromorpha	Arachnida	Chelicerata	Arthopoda						yes
Bdellodes (H.) multicia Atyeo, 1963	Bdelidae	Prostigmata	Trombidiformes	Acariformes		Acari	Acaromorpha	Arachnida	Chelicerata	Arthopoda						yes
Bdellodes (H.) petila Atyeo, 1963	Bdelidae	Prostigmata	Trombidiformes	Acariformes		Acari	Acaromorpha	Arachnida	Chelicerata	Arthopoda						yes
Bdellodes (H.) procincta Atyeo, 1963	Bdelidae	Prostigmata	Trombidiformes	Acariformes		Acari	Acaromorpha	Arachnida	Chelicerata	Arthopoda						yes
Bdellodes (H.) reticulata (Atyeo, 1960)	Bdelidae	Prostigmata	Trombidiformes	Acariformes		Acari	Acaromorpha	Arachnida	Chelicerata	Arthopoda						yes
Bdellodes (H.) serpentinus Atye, 1963	Bdelidae	Prostigmata	Trombidiformes	Acariformes		Acari	Acaromorpha	Arachnida	Chelicerata	Arthopoda						yes
Bdellodes (H.) tellustris Atyeo, 1963	Bdelidae	Prostigmata	Trombidiformes	Acariformes		Acari	Acaromorpha	Arachnida	Chelicerata	Arthopoda						yes
Bdellodes (Hoploscirus) agrestis Atyeo, 1963	Bdelidae	Prostigmata	Trombidiformes	Acariformes		Acari	Acaromorpha	Arachnida	Chelicerata	Arthopoda						yes
Cyta latirostris (Hermann, 1804)	Bdelidae	Prostigmata	Trombidiformes	Acariformes		Acari	Acaromorpha	Arachnida	Chelicerata	Arthopoda						yes
Thoribdella reticulata Atyeo, 1960	Bdelidae	Prostigmata	Trombidiformes	Acariformes		Acari	Acaromorpha	Arachnida	Chelicerata	Arthopoda						yes
Neocaeculus luxtoni Coineau, 1967	Caeculidae	Prostigmata	Trombidiformes	Acariformes		Acari	Acaromorpha	Arachnida	Chelicerata	Arthopoda						yes
Calyptostoma sp.	Calyptostomatidae	Prostigmata	Trombidiformes	Acariformes		Acari	Acaromorpha	Arachnida	Chelicerata	Arthopoda						yes
Neophyllobius sturmerwoodi Bolland, 1991	Camerobidae	Prostigmata	Trombidiformes	Acariformes		Acari	Acaromorpha	Arachnida	Chelicerata	Arthopoda						yes
Tycherobius aotearoa Fan & Zhang, 2005	Camerobidae	Prostigmata	Trombidiformes	Acariformes		Acari	Acaromorpha	Arachnida	Chelicerata	Arthopoda						yes
Cheletomorpha lepidopterorum (Shaw, 1794)	Cheyletidae	Prostigmata	Trombidiformes	Acariformes		Acari	Acaromorpha	Arachnida	Chelicerata	Arthopoda						yes
Cheyletiella blakei Smiley, 1970	Cheyletidae	Prostigmata	Trombidiformes	Acariformes		Acari	Acaromorpha	Arachnida	Chelicerata	Arthopoda						yes
Cheyletiella parasitivorax Megnin, 1878	Cheyletidae	Prostigmata	Trombidiformes	Acariformes		Acari	Acaromorpha	Arachnida	Chelicerata	Arthopoda						yes
Cheyletiella yasguri Smiley, 1965	Cheyletidae	Prostigmata	Trombidiformes	Acariformes		Acari	Acaromorpha	Arachnida	Chelicerata	Arthopoda						yes
Cheyletus eruditus (Schrank, 1781)	Cheyletidae	Prostigmata	Trombidiformes	Acariformes		Acari	Acaromorpha	Arachnida	Chelicerata	Arthopoda						yes
Granulocheyletus gallowayi Fain, 2003	Cheyletidae	Prostigmata	Trombidiformes	Acariformes		Acari	Acaromorpha	Arachnida	Chelicerata	Arthopoda						yes
Oudemansicheyla coprosmae Thewke & Enns, 1976	Cheyletidae	Prostigmata	Trombidiformes	Acariformes		Acari	Acaromorpha	Arachnida	Chelicerata	Arthopoda						yes
Psorergates ovis Womersley, 1941	Cheyletidae	Prostigmata	Trombidiformes	Acariformes		Acari	Acaromorpha	Arachnida	Chelicerata	Arthopoda						yes
Chyzeria novaezealandiae Hirst, 1924 E	Chyzeridae	Prostigmata	Trombidiformes	Acariformes		Acari	Acaromorpha	Arachnida	Chelicerata	Arthopoda	yes					yes
Nothotrombicula deinacridae Dumbleton, 1947 E	Chyzeridae	Prostigmata	Trombidiformes	Acariformes		Acari	Acaromorpha	Arachnida	Chelicerata	Arthopoda	yes					yes
Cryptognathus leopardus Luxton, 1973 E	Cryptognathidae	Prostigmata	Trombidiformes	Acariformes		Acari	Acaromorpha	Arachnida	Chelicerata	Arthopoda	yes					yes
Cryptognathus striatus Luxton, 1973 E	Cryptognathidae	Prostigmata	Trombidiformes	Acariformes		Acari	Acaromorpha	Arachnida	Chelicerata	Arthopoda	yes					yes
Cryptognathus vulgaris Luxton, 1973 E	Cryptognathidae	Prostigmata	Trombidiformes	Acariformes		Acari	Acaromorpha	Arachnida	Chelicerata	Arthopoda	yes					yes
Favognathus leopardus Luxton, 1973 E	Cryptognathidae	Prostigmata	Trombidiformes	Acariformes		Acari	Acaromorpha	Arachnida	Chelicerata	Arthopoda	yes					yes
Stellulathyas lundbladi Cook & Hopkins, 1998 F E	Ctenothyadidae	Prostigmata	Trombidiformes	Acariformes		Acari	Acaromorpha	Arachnida	Chelicerata	Arthopoda	yes	yes		yes
Stellulathyas magnifica Cook & Hopkins, 1998 F E	Ctenothyadidae	Prostigmata	Trombidiformes	Acariformes		Acari	Acaromorpha	Arachnida	Chelicerata	Arthopoda	yes			yes
Bonzia woodi Smiley, 1992 E	Cunaxidae	Prostigmata	Trombidiformes	Acariformes		Acari	Acaromorpha	Arachnida	Chelicerata	Arthopoda	yes					yes
Cunaxa parvirostris (Berlese, 1910)	Cunaxidae	Prostigmata	Trombidiformes	Acariformes		Acari	Acaromorpha	Arachnida	Chelicerata	Arthopoda						yes
Cunaxa reevesi Smiley, 1992 E	Cunaxidae	Prostigmata	Trombidiformes	Acariformes		Acari	Acaromorpha	Arachnida	Chelicerata	Arthopoda	yes					yes
Cunaxoides sp.	Cunaxidae	Prostigmata	Trombidiformes	Acariformes		Acari	Acaromorpha	Arachnida	Chelicerata	Arthopoda						yes
Dactyloscirus inermis (Tragardh, 1905)	Cunaxidae	Prostigmata	Trombidiformes	Acariformes		Acari	Acaromorpha	Arachnida	Chelicerata	Arthopoda						yes
Denheyernaxoides martini Smiley, 1992	Cunaxidae	Prostigmata	Trombidiformes	Acariformes		Acari	Acaromorpha	Arachnida	Chelicerata	Arthopoda						yes
Neoscirula luxtoni Smiley, 1992 E	Cunaxidae	Prostigmata	Trombidiformes	Acariformes		Acari	Acaromorpha	Arachnida	Chelicerata	Arthopoda	yes					yes
Neoscirula proctorae Smiley, 1992 E	Cunaxidae	Prostigmata	Trombidiformes	Acariformes		Acari	Acaromorpha	Arachnida	Chelicerata	Arthopoda	yes					yes
Neoscirula sevidi Den Heyer, 1980	Cunaxidae	Prostigmata	Trombidiformes	Acariformes		Acari	Acaromorpha	Arachnida	Chelicerata	Arthopoda						yes
Paracunaxoides newzealandicus Smiley, 1992 E	Cunaxidae	Prostigmata	Trombidiformes	Acariformes		Acari	Acaromorpha	Arachnida	Chelicerata	Arthopoda	yes	yes				yes
Pseudobonzia breviscuta Luxton, 1982 E	Cunaxidae	Prostigmata	Trombidiformes	Acariformes		Acari	Acaromorpha	Arachnida	Chelicerata	Arthopoda	yes					yes
Pseudobonzia newzealandicus Smiley, 1992 E	Cunaxidae	Prostigmata	Trombidiformes	Acariformes		Acari	Acaromorpha	Arachnida	Chelicerata	Arthopoda	yes					yes
Demodex aries Desch, 1986 A	Demodecidae	Prostigmata	Trombidiformes	Acariformes		Acari	Acaromorpha	Arachnida	Chelicerata	Arthopoda			yes			yes
Demodex bovis Stiles, 1892 A	Demodecidae	Prostigmata	Trombidiformes	Acariformes		Acari	Acaromorpha	Arachnida	Chelicerata	Arthopoda			yes			yes
Demodex brevis Akbulatova, 1963 A	Demodecidae	Prostigmata	Trombidiformes	Acariformes		Acari	Acaromorpha	Arachnida	Chelicerata	Arthopoda			yes			yes
Demodex caballi Railliet, 1895 A	Demodecidae	Prostigmata	Trombidiformes	Acariformes		Acari	Acaromorpha	Arachnida	Chelicerata	Arthopoda			yes			yes
Demodex canis Leydig, 1859 A	Demodecidae	Prostigmata	Trombidiformes	Acariformes		Acari	Acaromorpha	Arachnida	Chelicerata	Arthopoda			yes			yes
Demodex caprae Railliet, 1893 A	Demodecidae	Prostigmata	Trombidiformes	Acariformes		Acari	Acaromorpha	Arachnida	Chelicerata	Arthopoda			yes			yes
Demodex cati Hirst, 1919 A	Demodecidae	Prostigmata	Trombidiformes	Acariformes		Acari	Acaromorpha	Arachnida	Chelicerata	Arthopoda			yes			yes
Demodex equi Railliet, 1893 A	Demodecidae	Prostigmata	Trombidiformes	Acariformes		Acari	Acaromorpha	Arachnida	Chelicerata	Arthopoda			yes			yes
Demodex erminae Hirst, 1919 A	Demodecidae	Prostigmata	Trombidiformes	Acariformes		Acari	Acaromorpha	Arachnida	Chelicerata	Arthopoda			yes			yes
Demodex folliculorum Simon, 1842 A	Demodecidae	Prostigmata	Trombidiformes	Acariformes		Acari	Acaromorpha	Arachnida	Chelicerata	Arthopoda			yes			yes
Demodex mystacina Desch, 1989 E	Demodecidae	Prostigmata	Trombidiformes	Acariformes		Acari	Acaromorpha	Arachnida	Chelicerata	Arthopoda	yes					yes
Demodex novazelandica Desch, 1989 E	Demodecidae	Prostigmata	Trombidiformes	Acariformes		Acari	Acaromorpha	Arachnida	Chelicerata	Arthopoda	yes					yes
Demodex ovis Railliet, 1895 A	Demodecidae	Prostigmata	Trombidiformes	Acariformes		Acari	Acaromorpha	Arachnida	Chelicerata	Arthopoda			yes			yes
Demodex phylloides Csokor, 1879	Demodecidae	Prostigmata	Trombidiformes	Acariformes		Acari	Acaromorpha	Arachnida	Chelicerata	Arthopoda						yes
Marsupiopus trichosuri Fain, 1968 A	Demodecidae	Prostigmata	Trombidiformes	Acariformes		Acari	Acaromorpha	Arachnida	Chelicerata	Arthopoda			yes			yes
Abacoptes ulmivagrans (Keifer, 1939)	Diptilomiopidae	Prostigmata	Trombidiformes	Acariformes		Acari	Acaromorpha	Arachnida	Chelicerata	Arthopoda						yes
Brevulacus reticulatus Manson, 1984 E	Diptilomiopidae	Prostigmata	Trombidiformes	Acariformes		Acari	Acaromorpha	Arachnida	Chelicerata	Arthopoda	yes					yes
Dacundiopus stylosus Manson, 1984 E	Diptilomiopidae	Prostigmata	Trombidiformes	Acariformes		Acari	Acaromorpha	Arachnida	Chelicerata	Arthopoda	yes					yes
Diptacus gigantorhynchus (Nalepa, 1892)	Diptilomiopidae	Prostigmata	Trombidiformes	Acariformes		Acari	Acaromorpha	Arachnida	Chelicerata	Arthopoda						yes
Lambella cerina (Lamb, 1953) E	Diptilomiopidae	Prostigmata	Trombidiformes	Acariformes		Acari	Acaromorpha	Arachnida	Chelicerata	Arthopoda	yes	yes				yes
Levonga papaitongensis Manson, 1984 E	Diptilomiopidae	Prostigmata	Trombidiformes	Acariformes		Acari	Acaromorpha	Arachnida	Chelicerata	Arthopoda	yes					yes
Rhyncaphytoptus fagacis Boczek, 1964	Diptilomiopidae	Prostigmata	Trombidiformes	Acariformes		Acari	Acaromorpha	Arachnida	Chelicerata	Arthopoda						yes
Austreynetes maudensis Fain & Barker, 2003	Ereynetidae	Prostigmata	Trombidiformes	Acariformes		Acari	Acaromorpha	Arachnida	Chelicerata	Arthopoda						yes
Ereynetes macquariensis Fain, 1962	Ereynetidae	Prostigmata	Trombidiformes	Acariformes		Acari	Acaromorpha	Arachnida	Chelicerata	Arthopoda						yes
Riccardoella limacum (Schrank, 1776)	Ereynetidae	Prostigmata	Trombidiformes	Acariformes		Acari	Acaromorpha	Arachnida	Chelicerata	Arthopoda						yes
Riccardoella novaezealandiae Fain& Barker, 2004	Ereynetidae	Prostigmata	Trombidiformes	Acariformes		Acari	Acaromorpha	Arachnida	Chelicerata	Arthopoda						yes
Abacarus hystrix (Nalepa, 1896)	Eriophyidae	Prostigmata	Trombidiformes	Acariformes		Acari	Acaromorpha	Arachnida	Chelicerata	Arthopoda						yes
Acalitus australis (Lamb, 1952) E	Eriophyidae	Prostigmata	Trombidiformes	Acariformes		Acari	Acaromorpha	Arachnida	Chelicerata	Arthopoda	yes					yes
Acalitus avicenniae (Lamb, 1952) E	Eriophyidae	Prostigmata	Trombidiformes	Acariformes		Acari	Acaromorpha	Arachnida	Chelicerata	Arthopoda	yes					yes
Acalitus carpatus Manson, 1984 E	Eriophyidae	Prostigmata	Trombidiformes	Acariformes		Acari	Acaromorpha	Arachnida	Chelicerata	Arthopoda	yes					yes
Acalitus cottieri (Lamb, 1952) E	Eriophyidae	Prostigmata	Trombidiformes	Acariformes		Acari	Acaromorpha	Arachnida	Chelicerata	Arthopoda	yes					yes
Acalitus dissimus Manson, 1984 E	Eriophyidae	Prostigmata	Trombidiformes	Acariformes		Acari	Acaromorpha	Arachnida	Chelicerata	Arthopoda	yes					yes
Acalitus essigi (Hassan, 1928)	Eriophyidae	Prostigmata	Trombidiformes	Acariformes		Acari	Acaromorpha	Arachnida	Chelicerata	Arthopoda						yes
Acalitus excelsus Manson, 1984 E	Eriophyidae	Prostigmata	Trombidiformes	Acariformes		Acari	Acaromorpha	Arachnida	Chelicerata	Arthopoda	yes					yes
Acalitus intertextus Manson, 1984 E	Eriophyidae	Prostigmata	Trombidiformes	Acariformes		Acari	Acaromorpha	Arachnida	Chelicerata	Arthopoda	yes					yes
Acalitus kohus Manson, 1984 E	Eriophyidae	Prostigmata	Trombidiformes	Acariformes		Acari	Acaromorpha	Arachnida	Chelicerata	Arthopoda	yes					yes
Acalitus lowei Manson, 1972 E	Eriophyidae	Prostigmata	Trombidiformes	Acariformes		Acari	Acaromorpha	Arachnida	Chelicerata	Arthopoda	yes					yes
Acalitus morrisoni Manson, 1970 E	Eriophyidae	Prostigmata	Trombidiformes	Acariformes		Acari	Acaromorpha	Arachnida	Chelicerata	Arthopoda	yes					yes
Acalitus orthomerus (Keifer, 1951)	Eriophyidae	Prostigmata	Trombidiformes	Acariformes		Acari	Acaromorpha	Arachnida	Chelicerata	Arthopoda						yes
Acalitus rubensis Manson, 1970 E	Eriophyidae	Prostigmata	Trombidiformes	Acariformes		Acari	Acaromorpha	Arachnida	Chelicerata	Arthopoda	yes					yes
Acalitus spinus Manson, 1984 E	Eriophyidae	Prostigmata	Trombidiformes	Acariformes		Acari	Acaromorpha	Arachnida	Chelicerata	Arthopoda	yes					yes
Acalitus taurangensis (Manson, 1965) E	Eriophyidae	Prostigmata	Trombidiformes	Acariformes		Acari	Acaromorpha	Arachnida	Chelicerata	Arthopoda	yes					yes
Aceria bipedis Manson, 1984 E	Eriophyidae	Prostigmata	Trombidiformes	Acariformes		Acari	Acaromorpha	Arachnida	Chelicerata	Arthopoda	yes					yes
Aceria calystegiae (Lamb, 1952) E	Eriophyidae	Prostigmata	Trombidiformes	Acariformes		Acari	Acaromorpha	Arachnida	Chelicerata	Arthopoda	yes					yes
Aceria capreae Manson, 1984 E	Eriophyidae	Prostigmata	Trombidiformes	Acariformes		Acari	Acaromorpha	Arachnida	Chelicerata	Arthopoda	yes					yes
Aceria carmichaeliae Lamb, 1952 E	Eriophyidae	Prostigmata	Trombidiformes	Acariformes		Acari	Acaromorpha	Arachnida	Chelicerata	Arthopoda	yes					yes
Aceria clianthi Lamb, 1952 E	Eriophyidae	Prostigmata	Trombidiformes	Acariformes		Acari	Acaromorpha	Arachnida	Chelicerata	Arthopoda	yes					yes
Aceria depressae Manson, 1984 E	Eriophyidae	Prostigmata	Trombidiformes	Acariformes		Acari	Acaromorpha	Arachnida	Chelicerata	Arthopoda	yes					yes
Aceria diospyri Keifer, 1944	Eriophyidae	Prostigmata	Trombidiformes	Acariformes		Acari	Acaromorpha	Arachnida	Chelicerata	Arthopoda						yes
Aceria erinea (Nalepa, 1891)	Eriophyidae	Prostigmata	Trombidiformes	Acariformes		Acari	Acaromorpha	Arachnida	Chelicerata	Arthopoda						yes
Aceria flynni Xue & Zhang, 2008 E	Eriophyidae	Prostigmata	Trombidiformes	Acariformes		Acari	Acaromorpha	Arachnida	Chelicerata	Arthopoda	yes					yes
Aceria genistae (Nalepa, 1891)	Eriophyidae	Prostigmata	Trombidiformes	Acariformes		Acari	Acaromorpha	Arachnida	Chelicerata	Arthopoda						yes
Aceria gersoni Manson, 1984 E	Eriophyidae	Prostigmata	Trombidiformes	Acariformes		Acari	Acaromorpha	Arachnida	Chelicerata	Arthopoda	yes					yes
Aceria gleicheniae Manson, 1984 E	Eriophyidae	Prostigmata	Trombidiformes	Acariformes		Acari	Acaromorpha	Arachnida	Chelicerata	Arthopoda	yes					yes
Aceria hagleyensis Manson, 1984 E	Eriophyidae	Prostigmata	Trombidiformes	Acariformes		Acari	Acaromorpha	Arachnida	Chelicerata	Arthopoda	yes					yes
Aceria healyi Manson, 1970 E	Eriophyidae	Prostigmata	Trombidiformes	Acariformes		Acari	Acaromorpha	Arachnida	Chelicerata	Arthopoda	yes					yes
Aceria korelli Manson, 1984 E	Eriophyidae	Prostigmata	Trombidiformes	Acariformes		Acari	Acaromorpha	Arachnida	Chelicerata	Arthopoda	yes					yes
Aceria manukae Lamb, 1952 E	Eriophyidae	Prostigmata	Trombidiformes	Acariformes		Acari	Acaromorpha	Arachnida	Chelicerata	Arthopoda	yes					yes
Aceria mayae Manson, 1984 E	Eriophyidae	Prostigmata	Trombidiformes	Acariformes		Acari	Acaromorpha	Arachnida	Chelicerata	Arthopoda	yes					yes
Aceria melicopis Manson, 1984 E	Eriophyidae	Prostigmata	Trombidiformes	Acariformes		Acari	Acaromorpha	Arachnida	Chelicerata	Arthopoda	yes					yes
Aceria melicyti Lamb, 1953 E	Eriophyidae	Prostigmata	Trombidiformes	Acariformes		Acari	Acaromorpha	Arachnida	Chelicerata	Arthopoda	yes					yes
Aceria microphyllae Manson, 1984 E	Eriophyidae	Prostigmata	Trombidiformes	Acariformes		Acari	Acaromorpha	Arachnida	Chelicerata	Arthopoda	yes					yes
Aceria parvensis Manson, 1972 E	Eriophyidae	Prostigmata	Trombidiformes	Acariformes		Acari	Acaromorpha	Arachnida	Chelicerata	Arthopoda	yes					yes
Aceria pimeliae Manson, 1984 E	Eriophyidae	Prostigmata	Trombidiformes	Acariformes		Acari	Acaromorpha	Arachnida	Chelicerata	Arthopoda	yes					yes
Aceria plagianthi Manson, 1984 E	Eriophyidae	Prostigmata	Trombidiformes	Acariformes		Acari	Acaromorpha	Arachnida	Chelicerata	Arthopoda	yes					yes
Aceria rubifaciens Lamb, 1953 E	Eriophyidae	Prostigmata	Trombidiformes	Acariformes		Acari	Acaromorpha	Arachnida	Chelicerata	Arthopoda	yes					yes
Aceria sheldoni (Ewing, 1937) A	Eriophyidae	Prostigmata	Trombidiformes	Acariformes		Acari	Acaromorpha	Arachnida	Chelicerata	Arthopoda			yes			yes
Aceria simonensis Manson, 1984 E	Eriophyidae	Prostigmata	Trombidiformes	Acariformes		Acari	Acaromorpha	Arachnida	Chelicerata	Arthopoda	yes					yes
Aceria strictae Manson, 1984 E	Eriophyidae	Prostigmata	Trombidiformes	Acariformes		Acari	Acaromorpha	Arachnida	Chelicerata	Arthopoda	yes					yes
Aceria tenuifolii Manson, 1984 E	Eriophyidae	Prostigmata	Trombidiformes	Acariformes		Acari	Acaromorpha	Arachnida	Chelicerata	Arthopoda	yes					yes
Aceria titirangiensis Lamb, 1953 E	Eriophyidae	Prostigmata	Trombidiformes	Acariformes		Acari	Acaromorpha	Arachnida	Chelicerata	Arthopoda	yes					yes
Aceria tulipae (Keifer, 1938)	Eriophyidae	Prostigmata	Trombidiformes	Acariformes		Acari	Acaromorpha	Arachnida	Chelicerata	Arthopoda						yes
Aceria victoriae Ramsay, 1958 E	Eriophyidae	Prostigmata	Trombidiformes	Acariformes		Acari	Acaromorpha	Arachnida	Chelicerata	Arthopoda	yes					yes
Aceria waltheri (Keifer, 1939)	Eriophyidae	Prostigmata	Trombidiformes	Acariformes		Acari	Acaromorpha	Arachnida	Chelicerata	Arthopoda						yes
Aceria zoysima Manson, 1989 E	Eriophyidae	Prostigmata	Trombidiformes	Acariformes		Acari	Acaromorpha	Arachnida	Chelicerata	Arthopoda	yes					yes
Acerimina pyrrosiae Manson, 1984 E	Eriophyidae	Prostigmata	Trombidiformes	Acariformes		Acari	Acaromorpha	Arachnida	Chelicerata	Arthopoda	yes					yes
Aculodes mckenziei (Keifer, 1944)	Eriophyidae	Prostigmata	Trombidiformes	Acariformes		Acari	Acaromorpha	Arachnida	Chelicerata	Arthopoda						yes
Aculops albensis Manson, 1984 E	Eriophyidae	Prostigmata	Trombidiformes	Acariformes		Acari	Acaromorpha	Arachnida	Chelicerata	Arthopoda	yes					yes
Aculops beeveri Manson & Gerson, 1986 E	Eriophyidae	Prostigmata	Trombidiformes	Acariformes		Acari	Acaromorpha	Arachnida	Chelicerata	Arthopoda	yes					yes
Aculops gaultheriae (Lamb, 1953) E	Eriophyidae	Prostigmata	Trombidiformes	Acariformes		Acari	Acaromorpha	Arachnida	Chelicerata	Arthopoda	yes					yes
Aculops hilli Manson, 1989 E	Eriophyidae	Prostigmata	Trombidiformes	Acariformes		Acari	Acaromorpha	Arachnida	Chelicerata	Arthopoda	yes					yes
Aculops lycopersici (Massee, 1937) E	Eriophyidae	Prostigmata	Trombidiformes	Acariformes		Acari	Acaromorpha	Arachnida	Chelicerata	Arthopoda	yes					yes
Aculops pittospori Manson, 1984 E	Eriophyidae	Prostigmata	Trombidiformes	Acariformes		Acari	Acaromorpha	Arachnida	Chelicerata	Arthopoda	yes					yes
Aculops propinquae (Manson, 1984) E	Eriophyidae	Prostigmata	Trombidiformes	Acariformes		Acari	Acaromorpha	Arachnida	Chelicerata	Arthopoda	yes					yes
Aculops serrati Manson, 1984 E	Eriophyidae	Prostigmata	Trombidiformes	Acariformes		Acari	Acaromorpha	Arachnida	Chelicerata	Arthopoda	yes					yes
Aculops wahlenbergiae Manson, 1984 E	Eriophyidae	Prostigmata	Trombidiformes	Acariformes		Acari	Acaromorpha	Arachnida	Chelicerata	Arthopoda	yes					yes
Aculus cornutus (Banks, 1905)	Eriophyidae	Prostigmata	Trombidiformes	Acariformes		Acari	Acaromorpha	Arachnida	Chelicerata	Arthopoda						yes
Aculus corynocarpi (Manson, 1984) E	Eriophyidae	Prostigmata	Trombidiformes	Acariformes		Acari	Acaromorpha	Arachnida	Chelicerata	Arthopoda	yes					yes
Aculus fockeui (Nalepa & Trouessart, 1891)	Eriophyidae	Prostigmata	Trombidiformes	Acariformes		Acari	Acaromorpha	Arachnida	Chelicerata	Arthopoda						yes
Aculus haloragi (Lamb, 1953) E	Eriophyidae	Prostigmata	Trombidiformes	Acariformes		Acari	Acaromorpha	Arachnida	Chelicerata	Arthopoda	yes					yes
Aculus heatherae (Manson, 1984) E	Eriophyidae	Prostigmata	Trombidiformes	Acariformes		Acari	Acaromorpha	Arachnida	Chelicerata	Arthopoda	yes					yes
Aculus lalithi Xue & Zhang, 2008 E	Eriophyidae	Prostigmata	Trombidiformes	Acariformes		Acari	Acaromorpha	Arachnida	Chelicerata	Arthopoda	yes					yes
Aculus mansoni Amrine & Stasny, 1994	Eriophyidae	Prostigmata	Trombidiformes	Acariformes		Acari	Acaromorpha	Arachnida	Chelicerata	Arthopoda						yes
Aculus schlechtendali (Nalepa, 1890) A	Eriophyidae	Prostigmata	Trombidiformes	Acariformes		Acari	Acaromorpha	Arachnida	Chelicerata	Arthopoda			yes			yes
Arectus bidwillius Manson, 1984 E	Eriophyidae	Prostigmata	Trombidiformes	Acariformes		Acari	Acaromorpha	Arachnida	Chelicerata	Arthopoda	yes					yes
Asetilobus hodgkinsi (Manson, 1965) E	Eriophyidae	Prostigmata	Trombidiformes	Acariformes		Acari	Acaromorpha	Arachnida	Chelicerata	Arthopoda	yes	yes				yes
Calacarus carinatus (Green, 1890)	Eriophyidae	Prostigmata	Trombidiformes	Acariformes		Acari	Acaromorpha	Arachnida	Chelicerata	Arthopoda						yes
Calepitrimerus baileyi Keifer, 1938	Eriophyidae	Prostigmata	Trombidiformes	Acariformes		Acari	Acaromorpha	Arachnida	Chelicerata	Arthopoda						yes
Calepitrimerus vitis (Nalepa, 1905)	Eriophyidae	Prostigmata	Trombidiformes	Acariformes		Acari	Acaromorpha	Arachnida	Chelicerata	Arthopoda						yes
Cecidophyes violae (Nalepa, 1902)	Eriophyidae	Prostigmata	Trombidiformes	Acariformes		Acari	Acaromorpha	Arachnida	Chelicerata	Arthopoda						yes
Cecidophyopsis hendersoni (Keifer, 1954)	Eriophyidae	Prostigmata	Trombidiformes	Acariformes		Acari	Acaromorpha	Arachnida	Chelicerata	Arthopoda						yes
Cecidophyopsis ribis (Westwood, 1869)	Eriophyidae	Prostigmata	Trombidiformes	Acariformes		Acari	Acaromorpha	Arachnida	Chelicerata	Arthopoda						yes
Cecidophyopsis vermiformis (Nalepa, 1889)	Eriophyidae	Prostigmata	Trombidiformes	Acariformes		Acari	Acaromorpha	Arachnida	Chelicerata	Arthopoda						yes
Chrecidus quercipodus Manson, 1984 E	Eriophyidae	Prostigmata	Trombidiformes	Acariformes		Acari	Acaromorpha	Arachnida	Chelicerata	Arthopoda	yes					yes
Colomerus coplus Manson, 1984 E	Eriophyidae	Prostigmata	Trombidiformes	Acariformes		Acari	Acaromorpha	Arachnida	Chelicerata	Arthopoda	yes					yes
Colomerus nudi Manson, 1984 E	Eriophyidae	Prostigmata	Trombidiformes	Acariformes		Acari	Acaromorpha	Arachnida	Chelicerata	Arthopoda	yes					yes
Colomerus vitis (Pagenstecher, 1857)	Eriophyidae	Prostigmata	Trombidiformes	Acariformes		Acari	Acaromorpha	Arachnida	Chelicerata	Arthopoda						yes
Cosella simplicis Manson 1984 E	Eriophyidae	Prostigmata	Trombidiformes	Acariformes		Acari	Acaromorpha	Arachnida	Chelicerata	Arthopoda	yes					yes
Cosetacus camelliae (Keifer, 1945)	Eriophyidae	Prostigmata	Trombidiformes	Acariformes		Acari	Acaromorpha	Arachnida	Chelicerata	Arthopoda						yes
Cymeda zealandica Manson & Gerson, 1986 E	Eriophyidae	Prostigmata	Trombidiformes	Acariformes		Acari	Acaromorpha	Arachnida	Chelicerata	Arthopoda	yes	yes				yes
Cymoptus waltheri (Keifer, 1939)	Eriophyidae	Prostigmata	Trombidiformes	Acariformes		Acari	Acaromorpha	Arachnida	Chelicerata	Arthopoda						yes
Disella rebeeveri Xue & Zhang, 2008 E	Eriophyidae	Prostigmata	Trombidiformes	Acariformes		Acari	Acaromorpha	Arachnida	Chelicerata	Arthopoda	yes					yes
Epitrimerus pyri (Nalepa, 1892)	Eriophyidae	Prostigmata	Trombidiformes	Acariformes		Acari	Acaromorpha	Arachnida	Chelicerata	Arthopoda						yes
Eriophyes bennetti Xue & Zhang, 2008 E	Eriophyidae	Prostigmata	Trombidiformes	Acariformes		Acari	Acaromorpha	Arachnida	Chelicerata	Arthopoda	yes					yes
Eriophyes dracophylli Lamb, 1953 E	Eriophyidae	Prostigmata	Trombidiformes	Acariformes		Acari	Acaromorpha	Arachnida	Chelicerata	Arthopoda	yes					yes
Eriophyes duguidae Manson, 1972 E	Eriophyidae	Prostigmata	Trombidiformes	Acariformes		Acari	Acaromorpha	Arachnida	Chelicerata	Arthopoda	yes					yes
Eriophyes georgeae Xue & Zhang, 2008 E	Eriophyidae	Prostigmata	Trombidiformes	Acariformes		Acari	Acaromorpha	Arachnida	Chelicerata	Arthopoda	yes					yes
Eriophyes hoheriae Lamb, 1952 E	Eriophyidae	Prostigmata	Trombidiformes	Acariformes		Acari	Acaromorpha	Arachnida	Chelicerata	Arthopoda	yes					yes
Eriophyes lambi Manson, 1965 E	Eriophyidae	Prostigmata	Trombidiformes	Acariformes		Acari	Acaromorpha	Arachnida	Chelicerata	Arthopoda	yes					yes
Eriophyes leptophyllae Manson, 1984 E	Eriophyidae	Prostigmata	Trombidiformes	Acariformes		Acari	Acaromorpha	Arachnida	Chelicerata	Arthopoda	yes					yes
Eriophyes mali Burts, 1970	Eriophyidae	Prostigmata	Trombidiformes	Acariformes		Acari	Acaromorpha	Arachnida	Chelicerata	Arthopoda						yes
Eriophyes paratrophis Lamb, 1953 E	Eriophyidae	Prostigmata	Trombidiformes	Acariformes		Acari	Acaromorpha	Arachnida	Chelicerata	Arthopoda	yes					yes
Eriophyes parsonsiae Manson, 1984 E	Eriophyidae	Prostigmata	Trombidiformes	Acariformes		Acari	Acaromorpha	Arachnida	Chelicerata	Arthopoda	yes					yes
Eriophyes plaginus Manson, 1984 E	Eriophyidae	Prostigmata	Trombidiformes	Acariformes		Acari	Acaromorpha	Arachnida	Chelicerata	Arthopoda	yes					yes
Eriophyes planchonellus Manson, 1984 E	Eriophyidae	Prostigmata	Trombidiformes	Acariformes		Acari	Acaromorpha	Arachnida	Chelicerata	Arthopoda	yes					yes
Eriophyes pyri (Pagenstecher, 1857)	Eriophyidae	Prostigmata	Trombidiformes	Acariformes		Acari	Acaromorpha	Arachnida	Chelicerata	Arthopoda						yes
Eriophyes sexstylosae Manson, 1984 E	Eriophyidae	Prostigmata	Trombidiformes	Acariformes		Acari	Acaromorpha	Arachnida	Chelicerata	Arthopoda	yes					yes
Eriophyes totarae Manson, 1984 E	Eriophyidae	Prostigmata	Trombidiformes	Acariformes		Acari	Acaromorpha	Arachnida	Chelicerata	Arthopoda	yes					yes
Litaculus acutus Manson & Gerson, 1986 E	Eriophyidae	Prostigmata	Trombidiformes	Acariformes		Acari	Acaromorpha	Arachnida	Chelicerata	Arthopoda	yes					yes
Litaculus antapicus Manson & Gerson, 1986 E	Eriophyidae	Prostigmata	Trombidiformes	Acariformes		Acari	Acaromorpha	Arachnida	Chelicerata	Arthopoda	yes					yes
Litaculus gillianae Manson & Gerson, 1986 E	Eriophyidae	Prostigmata	Trombidiformes	Acariformes		Acari	Acaromorpha	Arachnida	Chelicerata	Arthopoda	yes					yes
Litaculus khandus Manson, 1984 E	Eriophyidae	Prostigmata	Trombidiformes	Acariformes		Acari	Acaromorpha	Arachnida	Chelicerata	Arthopoda	yes					yes
Litaculus pennigerus Manson & Gerson, 1986 E	Eriophyidae	Prostigmata	Trombidiformes	Acariformes		Acari	Acaromorpha	Arachnida	Chelicerata	Arthopoda	yes					yes
Litaculus squarrosus Manson & Gerson, 1986 E	Eriophyidae	Prostigmata	Trombidiformes	Acariformes		Acari	Acaromorpha	Arachnida	Chelicerata	Arthopoda	yes					yes
Nameriophyes sapidae Xue & Zhang, 2008 E	Eriophyidae	Prostigmata	Trombidiformes	Acariformes		Acari	Acaromorpha	Arachnida	Chelicerata	Arthopoda	yes	yes				yes
Nothacus tuberculatus Manson, 1984 E	Eriophyidae	Prostigmata	Trombidiformes	Acariformes		Acari	Acaromorpha	Arachnida	Chelicerata	Arthopoda	yes	yes				yes
Pangacarus grisalis Manson 1984 E	Eriophyidae	Prostigmata	Trombidiformes	Acariformes		Acari	Acaromorpha	Arachnida	Chelicerata	Arthopoda	yes					yes
Phyllocoptes abaenus Keifer, 1940	Eriophyidae	Prostigmata	Trombidiformes	Acariformes		Acari	Acaromorpha	Arachnida	Chelicerata	Arthopoda						yes
Phyllocoptes coprosmae Lamb, 1952 E	Eriophyidae	Prostigmata	Trombidiformes	Acariformes		Acari	Acaromorpha	Arachnida	Chelicerata	Arthopoda	yes					yes
Phyllocoptes hazelae Manson, 1984 E	Eriophyidae	Prostigmata	Trombidiformes	Acariformes		Acari	Acaromorpha	Arachnida	Chelicerata	Arthopoda	yes					yes
Phyllocoptes metrosideri Manson, 1989 E	Eriophyidae	Prostigmata	Trombidiformes	Acariformes		Acari	Acaromorpha	Arachnida	Chelicerata	Arthopoda	yes					yes
Phyllocoptruta oleivora (Ashmead, 1879) E	Eriophyidae	Prostigmata	Trombidiformes	Acariformes		Acari	Acaromorpha	Arachnida	Chelicerata	Arthopoda	yes					yes
Ramaculus mahoe Manson, 1984 E	Eriophyidae	Prostigmata	Trombidiformes	Acariformes		Acari	Acaromorpha	Arachnida	Chelicerata	Arthopoda	yes	yes				yes
Rectalox falita Manson, 1984 E	Eriophyidae	Prostigmata	Trombidiformes	Acariformes		Acari	Acaromorpha	Arachnida	Chelicerata	Arthopoda	yes	yes				yes
Rhombacus chatelaini Manson, 1984 E	Eriophyidae	Prostigmata	Trombidiformes	Acariformes		Acari	Acaromorpha	Arachnida	Chelicerata	Arthopoda	yes					yes
Tegolophus alicis Manson, 1984 E	Eriophyidae	Prostigmata	Trombidiformes	Acariformes		Acari	Acaromorpha	Arachnida	Chelicerata	Arthopoda	yes					yes
Tegolophus australis Keifer, 1964	Eriophyidae	Prostigmata	Trombidiformes	Acariformes		Acari	Acaromorpha	Arachnida	Chelicerata	Arthopoda						yes
Tegolophus meliflorus Manson, 1984 E	Eriophyidae	Prostigmata	Trombidiformes	Acariformes		Acari	Acaromorpha	Arachnida	Chelicerata	Arthopoda	yes					yes
Tegolophus poriruensis Manson, 1984 E	Eriophyidae	Prostigmata	Trombidiformes	Acariformes		Acari	Acaromorpha	Arachnida	Chelicerata	Arthopoda	yes					yes
Tetra cookiana Manson, 1989 E	Eriophyidae	Prostigmata	Trombidiformes	Acariformes		Acari	Acaromorpha	Arachnida	Chelicerata	Arthopoda	yes					yes
Tetra martini Manson, 1984 E	Eriophyidae	Prostigmata	Trombidiformes	Acariformes		Acari	Acaromorpha	Arachnida	Chelicerata	Arthopoda	yes					yes
Vittacus mansoni Keifer, 1969 E	Eriophyidae	Prostigmata	Trombidiformes	Acariformes		Acari	Acaromorpha	Arachnida	Chelicerata	Arthopoda	yes					yes
Abrolophus zelandicus Luxton, 1989 E	Erythraeidae	Prostigmata	Trombidiformes	Acariformes		Acari	Acaromorpha	Arachnida	Chelicerata	Arthopoda	yes					yes
Erythrites jacksoni Southcott, 1988 E	Erythraeidae	Prostigmata	Trombidiformes	Acariformes		Acari	Acaromorpha	Arachnida	Chelicerata	Arthopoda	yes					yes
Microsmaris mirandus Hirst, 1926 E	Erythraeidae	Prostigmata	Trombidiformes	Acariformes		Acari	Acaromorpha	Arachnida	Chelicerata	Arthopoda	yes					yes
Neosmaris novaezelandiae Hirst, 1926 E	Erythraeidae	Prostigmata	Trombidiformes	Acariformes		Acari	Acaromorpha	Arachnida	Chelicerata	Arthopoda	yes	yes				yes
Ramsayella rangitata Zhang, 2000 E	Erythraeidae	Prostigmata	Trombidiformes	Acariformes		Acari	Acaromorpha	Arachnida	Chelicerata	Arthopoda	yes	yes				yes
Taranakia lambi Southcott, 1988 E	Erythraeidae	Prostigmata	Trombidiformes	Acariformes		Acari	Acaromorpha	Arachnida	Chelicerata	Arthopoda	yes	yes				yes
Claveupodes delicatus Strandtmann & Prasse, 1977	Eupodidae	Prostigmata	Trombidiformes	Acariformes		Acari	Acaromorpha	Arachnida	Chelicerata	Arthopoda						yes
Cocceupodes sp.	Eupodidae	Prostigmata	Trombidiformes	Acariformes		Acari	Acaromorpha	Arachnida	Chelicerata	Arthopoda						yes
Eupodes longisetatus Strandtmann, 1964	Eupodidae	Prostigmata	Trombidiformes	Acariformes		Acari	Acaromorpha	Arachnida	Chelicerata	Arthopoda						yes
Eupodes minutus (Strandtmann, 1967)	Eupodidae	Prostigmata	Trombidiformes	Acariformes		Acari	Acaromorpha	Arachnida	Chelicerata	Arthopoda						yes
Linopodes sp. a	Eupodidae	Prostigmata	Trombidiformes	Acariformes		Acari	Acaromorpha	Arachnida	Chelicerata	Arthopoda						yes
Eylais schauinslandi Koenike, 1900 F	Eylaidae	Prostigmata	Trombidiformes	Acariformes		Acari	Acaromorpha	Arachnida	Chelicerata	Arthopoda				yes
Agaue insignata Bartsch, 1979 M	Halacaridae	Prostigmata	Trombidiformes	Acariformes		Acari	Acaromorpha	Arachnida	Chelicerata	Arthopoda					yes
Agaue parva (Chilton, 1883) M	Halacaridae	Prostigmata	Trombidiformes	Acariformes		Acari	Acaromorpha	Arachnida	Chelicerata	Arthopoda					yes
Agauopsis luxtoni Bartsch, 1986 M	Halacaridae	Prostigmata	Trombidiformes	Acariformes		Acari	Acaromorpha	Arachnida	Chelicerata	Arthopoda					yes
Agauopsis novaezelandiae Bartsch, 1986 M	Halacaridae	Prostigmata	Trombidiformes	Acariformes		Acari	Acaromorpha	Arachnida	Chelicerata	Arthopoda					yes
Agauopsis similis Bartsch, 1979 M	Halacaridae	Prostigmata	Trombidiformes	Acariformes		Acari	Acaromorpha	Arachnida	Chelicerata	Arthopoda					yes
Bathyhalacarus angustops (Newell, 1984) M	Halacaridae	Prostigmata	Trombidiformes	Acariformes		Acari	Acaromorpha	Arachnida	Chelicerata	Arthopoda					yes
Copidognathus lohmanni Trouessart, 1889 M	Halacaridae	Prostigmata	Trombidiformes	Acariformes		Acari	Acaromorpha	Arachnida	Chelicerata	Arthopoda					yes
Copidognathus lubricus Bartsch, 1986 M	Halacaridae	Prostigmata	Trombidiformes	Acariformes		Acari	Acaromorpha	Arachnida	Chelicerata	Arthopoda					yes
Halacarellus antipodianus (Newell, 1984) M	Halacaridae	Prostigmata	Trombidiformes	Acariformes		Acari	Acaromorpha	Arachnida	Chelicerata	Arthopoda					yes
Halacarellus decipiens (Newell, 1984) M	Halacaridae	Prostigmata	Trombidiformes	Acariformes		Acari	Acaromorpha	Arachnida	Chelicerata	Arthopoda					yes
Halacarellus lubricus Bartsch, 1986 M	Halacaridae	Prostigmata	Trombidiformes	Acariformes		Acari	Acaromorpha	Arachnida	Chelicerata	Arthopoda					yes
Halacarus elegans Newell, 1984 M	Halacaridae	Prostigmata	Trombidiformes	Acariformes		Acari	Acaromorpha	Arachnida	Chelicerata	Arthopoda					yes
Halacarus nitidus Bartsch, 1979 M	Halacaridae	Prostigmata	Trombidiformes	Acariformes		Acari	Acaromorpha	Arachnida	Chelicerata	Arthopoda					yes
Halacarus zealandicus Newell, 1984 M	Halacaridae	Prostigmata	Trombidiformes	Acariformes		Acari	Acaromorpha	Arachnida	Chelicerata	Arthopoda					yes
Halixodes chitonis chitonis (Brucker, 1897) M	Halacaridae	Prostigmata	Trombidiformes	Acariformes		Acari	Acaromorpha	Arachnida	Chelicerata	Arthopoda					yes
Halixodes chitonis. stoutae Viets, 1959 M	Halacaridae	Prostigmata	Trombidiformes	Acariformes		Acari	Acaromorpha	Arachnida	Chelicerata	Arthopoda					yes
Halixodes novaezelandiae Bartsch, 1986 M	Halacaridae	Prostigmata	Trombidiformes	Acariformes		Acari	Acaromorpha	Arachnida	Chelicerata	Arthopoda					yes
Halixodes truncipes (Chilton, 1883) M	Halacaridae	Prostigmata	Trombidiformes	Acariformes		Acari	Acaromorpha	Arachnida	Chelicerata	Arthopoda					yes
Lobohalacarus subterraneus Bartsch, 1995 F E	Halacaridae	Prostigmata	Trombidiformes	Acariformes		Acari	Acaromorpha	Arachnida	Chelicerata	Arthopoda	yes			yes
Lobohalacarus weberi (Romijn & Viets, 1924) F	Halacaridae	Prostigmata	Trombidiformes	Acariformes		Acari	Acaromorpha	Arachnida	Chelicerata	Arthopoda				yes
Porohalacarus alpinus (Thor, 1910) F	Halacaridae	Prostigmata	Trombidiformes	Acariformes		Acari	Acaromorpha	Arachnida	Chelicerata	Arthopoda				yes
Rhombognathus fractus Bartsch, 1979 M	Halacaridae	Prostigmata	Trombidiformes	Acariformes		Acari	Acaromorpha	Arachnida	Chelicerata	Arthopoda					yes
Rhombognathus lacunosus Bartsch, 1979 M	Halacaridae	Prostigmata	Trombidiformes	Acariformes		Acari	Acaromorpha	Arachnida	Chelicerata	Arthopoda					yes
Rhombognathus novaezelandicus Bartsch, 1986 M	Halacaridae	Prostigmata	Trombidiformes	Acariformes		Acari	Acaromorpha	Arachnida	Chelicerata	Arthopoda					yes
Simognathus glaber Bartsch, 1986 M	Halacaridae	Prostigmata	Trombidiformes	Acariformes		Acari	Acaromorpha	Arachnida	Chelicerata	Arthopoda					yes
Simognathus glareus Bartsch, 1986 M	Halacaridae	Prostigmata	Trombidiformes	Acariformes		Acari	Acaromorpha	Arachnida	Chelicerata	Arthopoda					yes
Soldanellonyx monardi Walter, 1919 F	Halacaridae	Prostigmata	Trombidiformes	Acariformes		Acari	Acaromorpha	Arachnida	Chelicerata	Arthopoda				yes
Werthella parvirostris (Trouessart, 1889) M	Halacaridae	Prostigmata	Trombidiformes	Acariformes		Acari	Acaromorpha	Arachnida	Chelicerata	Arthopoda					yes
Hydrachna evansensis Stout, 1953 F E	Hydrachnidae	Prostigmata	Trombidiformes	Acariformes		Acari	Acaromorpha	Arachnida	Chelicerata	Arthopoda	yes			yes
Hydrachna maramauensis Stout, 1953 F E	Hydrachnidae	Prostigmata	Trombidiformes	Acariformes		Acari	Acaromorpha	Arachnida	Chelicerata	Arthopoda	yes			yes
Hydrachna wainuiensis Stout, 1953 F E	Hydrachnidae	Prostigmata	Trombidiformes	Acariformes		Acari	Acaromorpha	Arachnida	Chelicerata	Arthopoda	yes			yes
Euwandesia tenebrio Hopkins & Schminke, 1970 F E	Hydryphantidae	Prostigmata	Trombidiformes	Acariformes		Acari	Acaromorpha	Arachnida	Chelicerata	Arthopoda	yes			yes
Notopanisus shewell Smit, 1996 F E	Hydryphantidae	Prostigmata	Trombidiformes	Acariformes		Acari	Acaromorpha	Arachnida	Chelicerata	Arthopoda	yes			yes
Pseudohydryphantes bebelus Cook, 1983 F E	Hydryphantidae	Prostigmata	Trombidiformes	Acariformes		Acari	Acaromorpha	Arachnida	Chelicerata	Arthopoda	yes			yes
Wandesia wiselyi (Womersley, 1953) F E	Hydryphantidae	Prostigmata	Trombidiformes	Acariformes		Acari	Acaromorpha	Arachnida	Chelicerata	Arthopoda	yes			yes
Aciculacarus amilis Cook, 1983 F E	Hygrobatidae	Prostigmata	Trombidiformes	Acariformes		Acari	Acaromorpha	Arachnida	Chelicerata	Arthopoda	yes	yes		yes
Aciculacarus papillosus Hopkins, 1975 F E	Hygrobatidae	Prostigmata	Trombidiformes	Acariformes		Acari	Acaromorpha	Arachnida	Chelicerata	Arthopoda	yes			yes
Aspidiobates orbiculatus Hopkins, 1975 F E	Hygrobatidae	Prostigmata	Trombidiformes	Acariformes		Acari	Acaromorpha	Arachnida	Chelicerata	Arthopoda	yes	yes		yes
Australiobates lacustris Smit, 1996 F E	Hygrobatidae	Prostigmata	Trombidiformes	Acariformes		Acari	Acaromorpha	Arachnida	Chelicerata	Arthopoda	yes			yes
Australiobates savanus Cook, 1983 F E	Hygrobatidae	Prostigmata	Trombidiformes	Acariformes		Acari	Acaromorpha	Arachnida	Chelicerata	Arthopoda	yes			yes
Australiobates setipalpis Cook, 1983 F E	Hygrobatidae	Prostigmata	Trombidiformes	Acariformes		Acari	Acaromorpha	Arachnida	Chelicerata	Arthopoda	yes			yes
Australiobates solomis Cook, 1983 F E	Hygrobatidae	Prostigmata	Trombidiformes	Acariformes		Acari	Acaromorpha	Arachnida	Chelicerata	Arthopoda	yes			yes
Australiobates vietsi Cook, 1983 F E	Hygrobatidae	Prostigmata	Trombidiformes	Acariformes		Acari	Acaromorpha	Arachnida	Chelicerata	Arthopoda	yes			yes
Hopkinsobates suzannae Cook, 1983 F E	Hygrobatidae	Prostigmata	Trombidiformes	Acariformes		Acari	Acaromorpha	Arachnida	Chelicerata	Arthopoda	yes	yes		yes
Notohygrobates kathrynae Cook, 1983 F E	Hygrobatidae	Prostigmata	Trombidiformes	Acariformes		Acari	Acaromorpha	Arachnida	Chelicerata	Arthopoda	yes	yes		yes
Zelandobatella naias Hopkins, 1975 F E	Hygrobatidae	Prostigmata	Trombidiformes	Acariformes		Acari	Acaromorpha	Arachnida	Chelicerata	Arthopoda	yes	yes		yes
Zelandobates clevatus Cook, 1983 F E	Hygrobatidae	Prostigmata	Trombidiformes	Acariformes		Acari	Acaromorpha	Arachnida	Chelicerata	Arthopoda	yes			yes
Zelandobates crinitus Hopkins, 1966 F E	Hygrobatidae	Prostigmata	Trombidiformes	Acariformes		Acari	Acaromorpha	Arachnida	Chelicerata	Arthopoda	yes			yes
[truncated: 30,933 more rows]
